# Supplementary material for: Causal relationship between gut microbiota and viral infectious disease: A 2-sample Mendelian randomization study
Source: Medicine (Baltimore). 2025 Jul 4;104(27):e43258. doi: 10.1097/MD.0000000000043258 (PMC12237378; doi:10.1097/MD.0000000000043258)
Supplement: Supplementary file 1 [file medi-104-e43258-s001.xlsx]

## Sheet: Sheet1
Table S1. 1531 SNPs for the 131 gut microbiota taxa
Abbreviation: chromosome (chr); single-nucleotide polymorphism (SNP); effect allele (EA); other allele (OA); effect sizes (β); standard error (SE).
	chr	SNP	EA	OA	β	SE	pval	sample size	gut microbes taxa (genera)	R2	F
1	6	rs34583783	G	T	0.126596	0.0268461	4.48529e-06	7468	Actinomyces	0.00296881	22.2311
2	15	rs2715439	C	T	0.0746684	0.0164822	6.27e-06	7468	Actinomyces	0.00274061	20.5177
3	10	rs4146653	G	A	0.0985224	0.0214182	4.49647e-06	7468	Actinomyces	0.00282533	21.1537
4	6	rs35011108	A	G	0.232634	0.0512044	6.33832e-06	3515	Actinomyces	0.00583798	20.6293
5	6	rs4073240	G	A	0.0749687	0.0167368	7.94274e-06	7468	Actinomyces	0.00267944	20.0585
6	10	rs7915461	T	C	0.18776	0.0401636	5.91984e-06	5282	Actinomyces	0.00412048	21.8462
7	3	rs71315246	A	G	-0.0969809	0.021925	9.82978e-06	7468	Actinomyces	0.00261307	19.5603
8	10	rs10787984	G	C	0.094316	0.0213513	9.62305e-06	7468	Actinomyces	0.00260606	19.5077
9	4	rs7680684	C	T	-0.083381	0.0168901	9.76904e-07	8243	Adlercreutzia	0.00294783	24.3649
10	1	rs2147798	C	G	0.0922959	0.0192121	1.39877e-06	8243	Adlercreutzia	0.00279199	23.0732
11	5	rs80078995	A	T	-0.11324	0.0232586	1.57358e-06	8243	Adlercreutzia	0.00286746	23.6987
12	18	rs2717140	C	T	-0.119225	0.0251081	2.04594e-06	8243	Adlercreutzia	0.00272795	22.5425
13	6	rs9490822	C	T	-0.0734512	0.0155789	2.54421e-06	8243	Adlercreutzia	0.00268949	22.2238
14	5	rs12522517	A	T	-0.104884	0.0234695	4.41254e-06	8187	Adlercreutzia	0.0024335	19.9668
15	7	rs13231526	C	A	0.143237	0.0311654	4.81355e-06	8051	Adlercreutzia	0.00261684	21.1182
16	1	rs6664405	T	C	-0.0953084	0.0210752	5.23422e-06	8051	Adlercreutzia	0.00253378	20.4462
17	10	rs1046175	C	G	0.112758	0.0255994	6.35889e-06	8051	Adlercreutzia	0.00240403	19.3966
18	17	rs9915817	T	C	0.0749219	0.016833	8.21673e-06	8243	Adlercreutzia	0.00239754	19.8056
19	3	rs55719207	G	A	-0.0699243	0.0158036	9.60505e-06	8243	Adlercreutzia	0.00236934	19.5721
20	11	rs11604400	C	T	-0.102524	0.0234834	9.74463e-06	8107	Adlercreutzia	0.00234559	19.0557
21	4	rs11729256	T	C	0.0750473	0.0150184	6.58393e-07	11860	Akkermansia	0.00210099	24.966
22	11	rs4936098	A	G	0.0649225	0.0135934	1.10359e-06	11857	Akkermansia	0.00192011	22.8067
23	6	rs9349825	A	G	-0.0703407	0.0147133	2.59886e-06	11857	Akkermansia	0.0019239	22.8518
24	4	rs74542928	T	C	0.112623	0.0236434	1.4802e-06	11215	Akkermansia	0.00201908	22.6858
25	16	rs2602429	C	T	0.0745352	0.0156201	2.71569e-06	11689	Akkermansia	0.00194416	22.7656
26	1	rs61779207	G	A	-0.0760539	0.0167769	6.32116e-06	11590	Akkermansia	0.00176997	20.5468
27	1	rs11184341	G	C	0.0655855	0.0142236	4.06353e-06	11863	Akkermansia	0.00178905	21.2579
28	10	rs4242783	G	A	0.0685454	0.0147701	2.99799e-06	11689	Akkermansia	0.00183914	21.5336
29	18	rs117107102	A	G	0.204406	0.0431629	3.01139e-06	4974	Akkermansia	0.00448856	22.4178
30	15	rs12908520	G	A	0.061772	0.0130954	2.26482e-06	11862	Akkermansia	0.0018723	22.2471
31	12	rs111862613	T	C	0.0911199	0.0196748	3.39236e-06	11620	Akkermansia	0.00184246	21.4452
32	20	rs941682	G	A	-0.0632957	0.0143777	9.17126e-06	11808	Akkermansia	0.00163864	19.3775
33	7	rs67281112	G	C	0.0634575	0.0137846	3.91578e-06	17090	Alistipes	0.00123851	21.1898
34	1	rs67705352	T	G	-0.0532404	0.0110864	1.65123e-06	17567	Alistipes	0.00131109	23.0596
35	7	rs11769002	G	A	-0.0528793	0.0109389	1.44962e-06	17571	Alistipes	0.00132817	23.3657
36	11	rs7129639	C	A	-0.0524955	0.0109584	1.78422e-06	17571	Alistipes	0.00130433	22.9458
37	9	rs1689282	A	C	-0.0520061	0.0113942	5.27578e-06	17090	Alistipes	0.00121751	20.8301
38	5	rs11958296	A	G	-0.0981222	0.0218272	9.29574e-06	16214	Alistipes	0.00124482	20.2062
39	21	rs8130320	A	G	-0.049002	0.010717	4.83612e-06	17571	Alistipes	0.00118841	20.904
40	11	rs2875322	T	C	-0.0580945	0.0131432	8.77703e-06	17459	Alistipes	0.00111779	19.5351
41	10	rs2290844	C	T	0.0813969	0.0191632	9.10135e-06	17571	Alistipes	0.00102574	18.0398
42	8	rs2450745	A	C	-0.080524	0.0184702	7.11836e-06	17571	Alistipes	0.00108054	19.0046
43	9	rs62576416	T	C	0.0492647	0.0109733	7.50368e-06	17564	Alistipes	0.00114624	20.1534
44	13	rs1107244	G	A	0.0758558	0.0171182	3.59059e-06	17571	Alistipes	0.00111629	19.6341
45	17	rs34417064	A	G	-0.048202	0.0106868	7.00749e-06	17570	Alistipes	0.00115653	20.3414
46	2	rs12990744	C	T	-0.0776618	0.0172986	8.20725e-06	16694	Alistipes	0.0012059	20.1531
47	20	rs4810359	A	G	-0.0652428	0.0146155	7.49669e-06	17380	Alistipes	0.00114522	19.9244
48	9	rs602075	A	G	0.168974	0.0296976	3.56575e-08	3212	Allisonella	0.00997858	32.3541
49	9	rs35778461	C	T	0.146679	0.0297186	1.2063e-06	3212	Allisonella	0.007527	24.3449
50	2	rs6742198	G	A	0.149152	0.0316484	3.34514e-06	3182	Allisonella	0.00693158	22.1963
51	5	rs1901739	T	G	0.115769	0.0248626	3.58801e-06	3212	Allisonella	0.00670486	21.6679
52	7	rs76904847	G	A	0.148523	0.0334857	6.08751e-06	3182	Allisonella	0.00614462	19.6607
53	12	rs35110698	T	C	-0.146322	0.0320852	5.72322e-06	3212	Allisonella	0.00643326	20.7845
54	10	rs7898615	T	G	0.167966	0.0373586	8.87277e-06	3212	Allisonella	0.00625407	20.2019
55	11	rs594561	C	T	0.112231	0.0251681	9.41103e-06	3212	Allisonella	0.00615272	19.8725
56	18	rs685403	G	C	-0.175203	0.0404474	4.88394e-06	3212	Allisonella	0.00580761	18.7513
57	8	rs12675596	G	T	0.145669	0.0290678	9.63726e-07	3008	Alloprevotella	0.00827981	25.0969
58	4	rs58212166	A	G	-0.161506	0.0359102	7.93614e-06	3005	Alloprevotella	0.00668624	20.2139
59	21	rs34619204	G	A	-0.156037	0.0344392	8.8419e-06	3003	Alloprevotella	0.00678943	20.5144
60	3	rs17380632	A	T	0.125564	0.0280409	9.27121e-06	3009	Alloprevotella	0.00661972	20.0381
61	3	rs4680035	A	G	-0.119599	0.0259446	4.99052e-06	3007	Alloprevotella	0.00701735	21.2361
62	1	rs4364940	A	G	0.126418	0.0282207	8.58353e-06	3008	Alloprevotella	0.00662695	20.0535
63	21	rs2154444	T	G	0.138234	0.0308961	8.36755e-06	3009	Alloprevotella	0.00660881	20.0049
64	12	rs816292	T	C	-0.113003	0.02204	2.64038e-07	5017	Anaerofilum	0.00521241	26.2772
65	2	rs79598899	C	T	0.182586	0.0357284	3.74728e-07	4709	Anaerofilum	0.00551538	26.1049
66	1	rs4506496	G	A	0.10309	0.0212861	1.4866e-06	4935	Anaerofilum	0.00473034	23.4457
67	3	rs712981	A	C	0.10076	0.0202902	6.83115e-07	5051	Anaerofilum	0.00485854	24.6505
68	10	rs17105491	G	C	-0.193107	0.0411187	1.56819e-06	4856	Anaerofilum	0.0045214	22.0466
69	11	rs10794359	T	C	-0.0953524	0.02006	2.23496e-06	4994	Anaerofilum	0.00450395	22.5854
70	14	rs17096874	C	T	-0.126337	0.0268919	2.8603e-06	5051	Anaerofilum	0.00435058	22.062
71	17	rs356049	G	A	0.132603	0.0289802	6.55844e-06	4994	Anaerofilum	0.00417482	20.9281
72	2	rs1563175	A	C	0.0923834	0.0202157	5.53848e-06	5051	Anaerofilum	0.00411757	20.8755
73	2	rs17012738	T	G	0.0903417	0.0200239	7.24168e-06	5051	Anaerofilum	0.00401378	20.3472
74	9	rs9299345	T	C	-0.1364	0.0302372	8.04309e-06	5051	Anaerofilum	0.00401255	20.341
75	12	rs4244069	G	A	-0.146775	0.0326594	9.81202e-06	5030	Anaerofilum	0.00399923	20.1888
76	16	rs7193624	C	T	0.0750642	0.0150723	5.35482e-07	16926	Anaerostipes	0.00146324	24.8001
77	10	rs2804244	A	G	-0.053089	0.0110983	2.04051e-06	16926	Anaerostipes	0.00135007	22.8795
78	21	rs62215703	G	A	0.0644965	0.0136702	1.9777e-06	15550	Anaerostipes	0.00142946	22.2571
79	2	rs2396460	T	C	-0.0512653	0.0109555	2.91088e-06	16912	Anaerostipes	0.00129307	21.8941
80	9	rs3900776	G	A	-0.110013	0.0236302	2.74765e-06	14694	Anaerostipes	0.00147291	21.6719
81	3	rs2014785	T	C	0.0515687	0.0112199	4.68061e-06	16445	Anaerostipes	0.00128294	21.1224
82	2	rs62157625	T	C	0.088573	0.0185548	1.44909e-06	15215	Anaerostipes	0.00149544	22.7842
83	2	rs6726833	C	A	-0.0877497	0.0189408	3.32217e-06	16924	Anaerostipes	0.0012666	21.4606
84	9	rs6474958	A	G	-0.0500065	0.0112001	6.74483e-06	16918	Anaerostipes	0.00117693	19.9324
85	4	rs6854026	T	C	-0.0508482	0.0109075	3.19578e-06	16921	Anaerostipes	0.00128267	21.7294
86	19	rs78735375	A	C	-0.137429	0.0305304	5.33384e-06	10360	Anaerostipes	0.001952	20.2584
87	8	rs7823228	G	C	-0.0621085	0.0136614	5.84203e-06	16445	Anaerostipes	0.00125525	20.6661
88	1	rs13376554	A	T	0.197389	0.0458642	7.72059e-06	3101	Anaerostipes	0.00593758	18.5105
89	17	rs60983350	G	A	-0.0539901	0.0116575	4.42054e-06	16344	Anaerostipes	0.00131065	21.4468
90	11	rs10502061	A	G	0.0835752	0.0192017	7.93539e-06	16825	Anaerostipes	0.00112469	18.942
91	13	rs6563550	T	C	0.0877135	0.0176745	2.34517e-07	16566	Anaerotruncus	0.00148449	24.6256
92	14	rs8005030	C	T	0.0554447	0.0117854	2.28298e-06	16548	Anaerotruncus	0.00133568	22.1297
93	2	rs4669806	G	T	0.0576389	0.0122994	2.4206e-06	16566	Anaerotruncus	0.00132395	21.9589
94	14	rs10150232	A	G	0.0567088	0.0124877	6.67667e-06	16117	Anaerotruncus	0.0012779	20.6197
95	9	rs1272208	G	T	-0.0611743	0.0129831	4.27982e-06	16117	Anaerotruncus	0.00137563	22.1988
96	8	rs12056802	C	G	0.0774194	0.0177178	6.12679e-06	16010	Anaerotruncus	0.00119116	19.0909
97	11	rs11018566	A	G	-0.156465	0.0366032	6.13709e-06	6278	Anaerotruncus	0.00290211	18.2666
98	4	rs7675045	A	T	-0.0497815	0.0110573	6.91883e-06	16566	Anaerotruncus	0.00122204	20.2667
99	3	rs1431492	C	T	-0.0654996	0.0146188	7.35565e-06	16560	Anaerotruncus	0.00121079	20.0725
100	6	rs9347879	T	C	0.050618	0.011049	4.22333e-06	16566	Anaerotruncus	0.00126531	20.9851
101	2	rs17734739	T	C	0.0660052	0.014908	7.42772e-06	15927	Anaerotruncus	0.00122927	19.6002
102	15	rs6494922	A	G	0.0903106	0.0202257	6.62362e-06	16067	Anaerotruncus	0.00123937	19.9351
103	12	rs34449434	A	C	-0.0497004	0.0113402	9.85065e-06	16117	Anaerotruncus	0.00119035	19.2054
104	14	rs7155595	C	A	0.0539336	0.0118903	7.54982e-06	16553	Anaerotruncus	0.00124142	20.5722
105	4	rs115414803	A	C	-0.144356	0.0317524	6.83473e-06	9273	Anaerotruncus	0.00222397	20.6644
106	11	rs2704155	T	A	-0.106235	0.0234815	5.4183e-06	12419	Anaerotruncus	0.00164544	20.465
107	3	rs6795673	C	T	0.0538565	0.0105251	3.37909e-07	18301	Bacteroides	0.00142865	26.1803
108	6	rs28757219	T	A	0.0818398	0.0170319	1.2942e-06	14833	Bacteroides	0.00155418	23.0859
109	13	rs9507307	C	T	0.0604456	0.0129128	2.1271e-06	18184	Bacteroides	0.00120359	21.91
110	20	rs66474973	G	T	0.0812515	0.0164479	6.80966e-07	17405	Bacteroides	0.0014001	24.4001
111	1	rs11585893	A	G	-0.0740746	0.0147633	1.79511e-06	17821	Bacteroides	0.00141067	25.1722
112	9	rs495004	C	G	-0.0607475	0.0129865	3.42092e-06	17707	Bacteroides	0.00123421	21.8787
113	19	rs17619981	T	G	0.0880978	0.0187002	2.68683e-06	15801	Bacteroides	0.00140263	22.1913
114	14	rs2023437	T	C	-0.0782325	0.0167634	5.01824e-06	17484	Bacteroides	0.00124414	21.7771
115	3	rs66710942	C	T	0.0488038	0.0107412	5.86259e-06	17821	Bacteroides	0.00115709	20.642
116	6	rs13207588	A	G	-0.059205	0.0131195	7.48504e-06	17707	Bacteroides	0.00114879	20.3627
117	3	rs2366421	T	A	-0.0528153	0.0117124	7.64945e-06	18299	Bacteroides	0.00110998	20.3319
118	1	rs1340391	T	C	-0.0592004	0.0132244	6.7301e-06	18302	Bacteroides	0.00109376	20.0377
119	4	rs2276875	A	G	-0.0697176	0.0139537	4.65027e-07	13893	Barnesiella	0.00179362	24.9599
120	6	rs2428166	G	A	-0.165859	0.0337309	8.50874e-07	8091	Barnesiella	0.00297936	24.172
121	12	rs60316894	C	T	-0.121478	0.025184	1.19064e-06	12717	Barnesiella	0.00182629	23.2637
122	3	rs35177866	A	G	0.0917125	0.0190133	2.94763e-06	13394	Barnesiella	0.00173411	23.2635
123	7	rs13242616	T	C	-0.0583747	0.0123176	2.29017e-06	13945	Barnesiella	0.00160798	22.4562
124	4	rs79795328	A	G	-0.0818645	0.0176441	4.23302e-06	13657	Barnesiella	0.00157382	21.5243
125	7	rs2057922	G	C	0.0915241	0.0194623	3.82634e-06	14208	Barnesiella	0.00155409	22.1117
126	6	rs199035	G	A	0.0559495	0.0119716	3.00294e-06	13945	Barnesiella	0.00156384	21.8388
127	3	rs62251337	A	G	-0.0690763	0.0149374	4.24161e-06	13945	Barnesiella	0.00153117	21.3818
128	5	rs77455852	T	G	-0.0891491	0.0195601	3.16354e-06	13394	Barnesiella	0.0015485	20.7696
129	6	rs11155559	T	C	0.0956023	0.0212961	8.91914e-06	13383	Barnesiella	0.00150359	20.1499
130	15	rs12909713	C	T	-0.0550716	0.0120039	4.94527e-06	14205	Barnesiella	0.00147954	21.045
131	2	rs113258194	A	G	0.098992	0.0214121	7.31119e-06	13945	Barnesiella	0.00153038	21.3708
132	1	rs28479800	A	T	-0.09152	0.0210002	7.93418e-06	12399	Barnesiella	0.00152944	18.9895
133	8	rs76181748	C	T	-0.0778559	0.017164	6.7766e-06	14201	Barnesiella	0.00144677	20.5724
134	4	rs72684847	T	C	-0.114369	0.0253873	6.76169e-06	12984	Barnesiella	0.00156062	20.2917
135	8	rs28418786	C	G	-0.0791324	0.0174957	6.47627e-06	13698	Barnesiella	0.00149122	20.4542
136	2	rs182549	C	T	0.119703	0.0127294	1.27822e-20	14778	Bifidobacterium	0.0059483	88.418
137	13	rs7322849	T	C	0.112428	0.0201813	1.08368e-08	14778	Bifidobacterium	0.0020957	31.0311
138	12	rs10841473	G	C	-0.0624207	0.0129438	1.64522e-06	14777	Bifidobacterium	0.00157131	23.2526
139	5	rs56108664	T	C	0.0729971	0.0157926	2.4402e-06	13916	Bifidobacterium	0.00153294	21.362
140	7	rs2686790	T	C	0.070741	0.0157926	7.49893e-06	14778	Bifidobacterium	0.00135591	20.0621
141	2	rs4567981	T	A	0.0562084	0.0117923	1.92831e-06	14666	Bifidobacterium	0.00154675	22.7167
142	10	rs2491158	G	A	0.0712624	0.015983	8.04716e-06	14021	Bifidobacterium	0.00141583	19.8766
143	5	rs76671854	C	G	-0.0846055	0.0184003	3.9567e-06	13806	Bifidobacterium	0.00152902	21.1389
144	21	rs75344046	C	T	0.232354	0.0505979	4.86354e-06	3856	Bifidobacterium	0.00543914	21.0771
145	17	rs540489	T	G	-0.0637641	0.0138746	5.19458e-06	14561	Bifidobacterium	0.00144841	21.118
146	6	rs857444	C	T	0.0558234	0.0121219	3.57097e-06	14777	Bifidobacterium	0.00143311	21.2047
147	1	rs12022129	G	A	0.0619356	0.0138937	7.99643e-06	14776	Bifidobacterium	0.00134308	19.8693
148	2	rs62181700	G	A	-0.0624643	0.0131205	2.17246e-06	14774	Bifidobacterium	0.00153179	22.6622
149	4	rs55888705	A	G	0.0546319	0.0121139	6.67019e-06	14777	Bifidobacterium	0.0013745	20.3362
150	22	rs5746486	T	C	-0.0536216	0.0120801	8.99955e-06	14778	Bifidobacterium	0.00133152	19.7008
151	5	rs73797465	T	G	-0.0953566	0.0209237	4.38162e-06	14666	Bifidobacterium	0.00141417	20.7667
152	6	rs116261629	G	C	0.128112	0.0261358	8.62329e-07	11276	Bilophila	0.00212632	24.0233
153	9	rs1571225	C	T	0.0826826	0.0170621	1.12289e-06	12854	Bilophila	0.0018236	23.4797
154	20	rs3827020	C	T	0.0766479	0.0160642	1.78875e-06	12628	Bilophila	0.00179955	22.7621
155	1	rs1241171	G	A	-0.0692654	0.0150148	4.24037e-06	12856	Bilophila	0.0016526	21.2777
156	7	rs7802841	C	A	0.0670097	0.0137701	1.76952e-06	12856	Bilophila	0.00183865	23.6775
157	14	rs8013541	A	T	-0.0571991	0.0125673	5.47538e-06	12856	Bilophila	0.00160876	20.7123
158	3	rs6793291	C	A	0.112729	0.0241633	3.1132e-06	11051	Bilophila	0.00196564	21.7611
159	7	rs1917709	A	T	0.118509	0.026742	7.36957e-06	10886	Bilophila	0.00180081	19.6354
160	15	rs542415	T	C	-0.0613623	0.0133436	4.70948e-06	12777	Bilophila	0.00165238	21.1441
161	8	rs72676854	T	C	0.123209	0.026882	5.62268e-06	11616	Bilophila	0.00180517	21.0031
162	18	rs4798126	G	A	0.073288	0.016799	7.14662e-06	12777	Bilophila	0.00148739	19.0297
163	12	rs1969927	G	A	0.0564589	0.0126935	9.0722e-06	12777	Bilophila	0.00154597	19.7804
164	8	rs60178956	G	A	-0.0624818	0.0141485	8.05619e-06	12777	Bilophila	0.00152403	19.4993
165	7	rs2728491	G	T	-0.0627416	0.0139456	6.33255e-06	12856	Bilophila	0.00157197	20.2379
166	7	rs2713349	A	T	0.0617228	0.0140174	8.63249e-06	12853	Bilophila	0.00150624	19.3859
167	17	rs9899990	A	G	-0.102702	0.0233878	9.06691e-06	12088	Bilophila	0.0015927	19.2801
168	13	rs11069458	T	C	-0.0680947	0.015503	7.71547e-06	12856	Bilophila	0.00149843	19.2898
169	16	rs11149971	C	T	0.117605	0.02339	1.03934e-06	16255	Blautia	0.00155285	25.2777
170	17	rs12453000	C	T	0.0625335	0.0129987	1.26117e-06	17815	Blautia	0.0012974	23.1406
171	1	rs115043014	G	A	-0.206605	0.043992	5.186e-06	4902	Blautia	0.00447934	22.0475
172	7	rs67794373	C	T	0.0601709	0.0123443	1.00003e-06	18158	Blautia	0.00130679	23.7571
173	7	rs117001700	T	C	0.196414	0.0441122	8.83912e-06	4965	Blautia	0.00397721	19.8177
174	19	rs72973581	A	G	0.125169	0.0265408	1.73934e-06	12764	Blautia	0.0017395	22.2381
175	19	rs4926264	T	C	0.0826207	0.0178239	5.10293e-06	18276	Blautia	0.0011743	21.4844
176	9	rs7860714	A	G	-0.0502178	0.0109853	4.09147e-06	18162	Blautia	0.00114929	20.8952
177	11	rs682885	A	G	-0.0493376	0.0107359	4.4908e-06	18274	Blautia	0.00115437	21.117
178	1	rs2788271	T	G	-0.0575596	0.0133492	7.16388e-06	18276	Blautia	0.00101626	18.59
179	14	rs113271346	C	T	0.0782682	0.0172116	6.85386e-06	17465	Blautia	0.00118262	20.6765
180	6	rs3005511	A	G	0.0501085	0.0110768	6.18905e-06	18276	Blautia	0.00111848	20.4621
181	6	rs16892041	T	C	-0.0622605	0.0141804	8.82028e-06	18276	Blautia	0.00105368	19.2753
182	2	rs56221232	T	C	0.0828027	0.0167401	7.6194e-07	17133	Butyricicoccus	0.00142601	24.4638
183	4	rs2017189	G	T	-0.0506956	0.011024	3.87256e-06	17133	Butyricicoccus	0.0012328	21.1451
184	13	rs7322368	T	C	0.0815733	0.0183167	5.5178e-06	17134	Butyricicoccus	0.00115623	19.8314
185	18	rs75238760	T	A	0.0619423	0.0139942	6.797e-06	17022	Butyricicoccus	0.00114966	19.5897
186	13	rs12585793	T	C	-0.262206	0.0564729	5.79191e-06	3135	Butyricicoccus	0.00682955	21.5441
187	7	rs62478070	T	G	0.224039	0.0494959	5.9377e-06	4007	Butyricicoccus	0.00508716	20.4782
188	10	rs4962426	G	T	0.0614216	0.0135979	7.3849e-06	16889	Butyricicoccus	0.00120662	20.4007
189	2	rs10084203	A	G	0.0549699	0.0123563	8.58646e-06	17135	Butyricicoccus	0.00115369	19.789
190	1	rs12034718	A	G	0.0701199	0.0158213	9.57686e-06	16237	Butyricicoccus	0.00120827	19.64
191	21	rs113054641	G	A	-0.144881	0.0274574	1.73694e-07	9949	Butyricimonas	0.00279069	27.8367
192	5	rs62390301	T	C	-0.0872983	0.0174893	7.41905e-07	10634	Butyricimonas	0.00233752	24.9107
193	10	rs7083431	A	C	0.0703539	0.0144439	8.8546e-07	10737	Butyricimonas	0.0022048	23.7208
194	5	rs2642760	G	C	0.0713357	0.0145396	8.5808e-07	10634	Butyricimonas	0.00225856	24.0674
195	3	rs782080	T	A	0.0653488	0.0137973	2.23398e-06	10733	Butyricimonas	0.00208572	22.4286
196	16	rs1862649	G	A	0.113124	0.0248176	4.76256e-06	10123	Butyricimonas	0.00204828	20.7732
197	12	rs12304031	G	A	-0.086278	0.0196846	6.70067e-06	10658	Butyricimonas	0.00179924	19.2072
198	2	rs71428626	G	T	-0.133188	0.0289905	4.80413e-06	9776	Butyricimonas	0.00215438	21.1024
199	3	rs78453362	A	G	-0.14948	0.0327073	4.0581e-06	8207	Butyricimonas	0.00253858	20.882
200	5	rs326049	C	G	0.0759694	0.0167617	8.1865e-06	10557	Butyricimonas	0.00194202	20.5379
201	19	rs62130338	G	A	-0.0732608	0.0158324	3.8981e-06	10557	Butyricimonas	0.00202409	21.4076
202	8	rs9657374	C	T	0.0680719	0.0148172	4.50359e-06	10737	Butyricimonas	0.00196185	21.1018
203	18	rs12458763	A	C	0.122037	0.0269587	6.36646e-06	10383	Butyricimonas	0.00196972	20.488
204	15	rs2114713	G	T	0.062721	0.0138998	6.87713e-06	10734	Butyricimonas	0.00189333	20.3577
205	1	rs270727	G	C	-0.0694173	0.0150795	5.38157e-06	10634	Butyricimonas	0.00198883	21.1874
206	10	rs72814525	A	G	0.0664154	0.0149766	8.24599e-06	10736	Butyricimonas	0.0018284	19.662
207	11	rs11228830	A	G	0.135265	0.0298411	6.55162e-06	8974	Butyricimonas	0.00228434	20.542
208	14	rs72723662	C	T	0.224078	0.0449336	7.86241e-07	3073	Butyrivibrio	0.00802773	24.8527
209	1	rs7412979	C	G	0.186779	0.0389112	1.70567e-06	3480	Butyrivibrio	0.00657748	23.0279
210	6	rs7752361	A	G	-0.11923	0.0239975	7.69113e-07	3481	Butyrivibrio	0.00704156	24.6713
211	13	rs4537857	T	C	-0.12459	0.0260992	1.80192e-06	3482	Butyrivibrio	0.00650203	22.7752
212	7	rs11761679	T	C	0.154775	0.0321539	2.20231e-06	3482	Butyrivibrio	0.00661038	23.1572
213	17	rs16941336	C	T	0.127488	0.0267936	1.53182e-06	3482	Butyrivibrio	0.00645996	22.6268
214	18	rs77356209	T	C	0.216874	0.0483299	6.6643e-06	3379	Butyrivibrio	0.00592401	20.1246
215	14	rs74622183	A	G	-0.201027	0.0428204	2.45748e-06	3478	Butyrivibrio	0.00629702	22.0272
216	6	rs7763512	G	A	0.119846	0.0253367	3.10655e-06	3259	Butyrivibrio	0.0068185	22.3603
217	10	rs142855850	A	G	0.205013	0.0457138	6.85543e-06	3234	Butyrivibrio	0.00618069	20.1002
218	6	rs9349693	A	G	0.117973	0.0259861	5.54958e-06	3482	Butyrivibrio	0.00588424	20.5984
219	20	rs486484	A	G	-0.108349	0.0240008	6.61084e-06	3456	Butyrivibrio	0.00586231	20.3678
220	5	rs17163238	G	A	0.140987	0.0309117	5.51196e-06	3482	Butyrivibrio	0.00593876	20.7904
221	3	rs4928024	A	G	-0.17471	0.0389333	8.18641e-06	3481	Butyrivibrio	0.00575155	20.1254
222	6	rs1007475	G	T	0.118065	0.0261271	7.92312e-06	3482	Butyrivibrio	0.00583036	20.4086
223	9	rs16934069	T	C	-0.133784	0.0299444	8.8591e-06	3482	Butyrivibrio	0.00569991	19.9494
224	1	rs4294381	T	C	0.112197	0.023186	1.3685e-06	6145	CandidatusSoleaferrea	0.00379606	23.4081
225	8	rs10090365	A	G	-0.0834413	0.0180989	4.17309e-06	6145	CandidatusSoleaferrea	0.00344697	21.248
226	3	rs4678258	T	C	0.0986136	0.0215646	5.53183e-06	6101	CandidatusSoleaferrea	0.00341588	20.9049
227	8	rs10108780	A	G	-0.092834	0.0199807	3.64079e-06	5999	CandidatusSoleaferrea	0.00358555	21.5799
228	10	rs386526	C	G	0.0818459	0.0180086	8.33076e-06	6144	CandidatusSoleaferrea	0.00335061	20.6486
229	7	rs36155147	C	T	0.104966	0.0240995	5.41138e-06	5958	CandidatusSoleaferrea	0.00317395	18.9642
230	5	rs6881988	G	C	-0.0819131	0.018185	9.22889e-06	6140	CandidatusSoleaferrea	0.00329365	20.2832
231	6	rs11153159	G	C	-0.12805	0.0285446	4.41523e-06	6101	CandidatusSoleaferrea	0.00328761	20.1172
232	9	rs10809135	T	C	0.0834858	0.0182426	5.47174e-06	5999	CandidatusSoleaferrea	0.00347903	20.9366
233	2	rs9973954	A	G	0.0892075	0.0195401	5.94796e-06	6145	CandidatusSoleaferrea	0.0033803	20.8356
234	12	rs6489992	A	G	-0.0840437	0.0187031	7.88786e-06	6142	CandidatusSoleaferrea	0.0032768	20.1857
235	15	rs6494306	A	G	-0.0969304	0.0214221	5.80051e-06	6145	CandidatusSoleaferrea	0.0033207	20.467
236	4	rs12500231	A	T	0.0813853	0.0182696	7.67641e-06	6145	CandidatusSoleaferrea	0.00321895	19.8379
237	14	rs7400877	T	C	-0.0951085	0.0212799	9.29448e-06	6145	CandidatusSoleaferrea	0.00324017	19.9691
238	3	rs2193878	T	A	0.228255	0.0509241	9.45546e-06	3088	CandidatusSoleaferrea	0.00646398	20.0776
239	19	rs830149	C	G	0.184647	0.0397237	9.58382e-06	5065	CandidatusSoleaferrea	0.0042477	21.5979
240	1	rs12404911	C	T	0.140717	0.0304142	2.79891e-06	3239	Catenibacterium	0.00656552	21.3931
241	4	rs77285108	G	A	-0.161826	0.0353447	3.6268e-06	3210	Catenibacterium	0.0064881	20.9497
242	7	rs73128290	A	G	0.129726	0.0284563	4.29372e-06	3239	Catenibacterium	0.00637546	20.7698
243	6	rs212393	G	A	-0.135254	0.0286209	3.62489e-06	3239	Catenibacterium	0.0068476	22.3185
244	6	rs7742829	C	T	0.11411	0.0251099	5.60729e-06	3239	Catenibacterium	0.0063356	20.6391
245	19	rs999354	T	A	0.0580248	0.0117185	7.00695e-07	16324	ChristensenellaceaeR.7group	0.0014997	24.5148
246	10	rs78521377	C	T	0.124992	0.0274797	5.60674e-06	12605	ChristensenellaceaeR.7group	0.00163864	20.6857
247	7	rs62467127	C	T	0.114108	0.0251983	3.25362e-06	12719	ChristensenellaceaeR.7group	0.00160968	20.5033
248	18	rs17081797	A	G	-0.0904325	0.0204253	3.34031e-06	16324	ChristensenellaceaeR.7group	0.0011994	19.6001
249	19	rs62132810	A	G	-0.0828853	0.0179623	5.66711e-06	15066	ChristensenellaceaeR.7group	0.00141131	21.29
250	19	rs60954665	T	G	0.049815	0.0110787	7.13177e-06	16324	ChristensenellaceaeR.7group	0.00123702	20.2156
251	4	rs10461257	A	G	-0.0551969	0.0122069	6.50746e-06	15987	ChristensenellaceaeR.7group	0.00127731	20.4439
252	5	rs79150079	C	A	0.121547	0.0270977	9.41804e-06	11994	ChristensenellaceaeR.7group	0.00167466	20.1163
253	2	rs62190261	A	C	0.0958394	0.0214723	8.74023e-06	15274	ChristensenellaceaeR.7group	0.00130261	19.9193
254	9	rs892686	A	G	0.0514099	0.011136	3.96861e-06	16325	ChristensenellaceaeR.7group	0.00130382	21.31
255	18	rs73952017	C	T	-0.0862164	0.0194354	8.45769e-06	15274	ChristensenellaceaeR.7group	0.00128671	19.676
256	5	rs6890185	T	C	0.113424	0.0233137	1.12244e-06	4166	Clostridiuminnocuumgroup	0.00564942	23.6579
257	18	rs61267978	T	C	0.14708	0.0320875	5.58513e-06	4165	Clostridiuminnocuumgroup	0.00501918	21.0002
258	3	rs1948423	T	A	-0.108859	0.023425	3.4941e-06	4165	Clostridiuminnocuumgroup	0.00515834	21.5855
259	1	rs6577484	G	A	0.160425	0.0360857	8.40602e-06	3858	Clostridiuminnocuumgroup	0.00509671	19.7536
260	5	rs10074000	T	C	-0.102648	0.0227508	6.99943e-06	4048	Clostridiuminnocuumgroup	0.00500366	20.3466
261	18	rs1942371	G	A	-0.157938	0.034187	4.06337e-06	3971	Clostridiuminnocuumgroup	0.00534594	21.3321
262	5	rs40656	C	T	0.142664	0.0311021	8.6152e-06	4048	Clostridiuminnocuumgroup	0.00517082	21.0299
263	6	rs71564433	T	A	-0.126746	0.0274657	7.8001e-06	4164	Clostridiuminnocuumgroup	0.00508817	21.2853
264	15	rs77845139	A	G	-0.114993	0.0257186	8.40622e-06	4048	Clostridiuminnocuumgroup	0.00491436	19.9817
265	12	rs10506058	A	G	0.0997048	0.0221926	8.92443e-06	4163	Clostridiuminnocuumgroup	0.00482514	20.1747
266	5	rs4869133	G	A	-0.180591	0.0409505	7.24455e-06	3735	Clostridiuminnocuumgroup	0.00517994	19.4374
267	6	rs550843	T	C	-0.0783246	0.0169209	2.05071e-06	14102	Clostridiumsensustricto1	0.00151708	21.4233
268	10	rs2795528	G	A	-0.184315	0.0392204	2.7204e-06	6366	Clostridiumsensustricto1	0.0034572	22.078
269	1	rs2817172	C	T	0.058139	0.0124492	2.76655e-06	13658	Clostridiumsensustricto1	0.0015943	21.8065
270	5	rs115807074	A	G	-0.22736	0.0492575	4.31688e-06	4229	Clostridiumsensustricto1	0.00501259	21.295
271	12	rs116847295	C	T	0.110021	0.0246032	4.58118e-06	12910	Clostridiumsensustricto1	0.00154659	19.9943
272	9	rs12341505	G	A	0.0810718	0.0180121	4.82174e-06	14118	Clostridiumsensustricto1	0.00143289	20.2558
273	1	rs11586026	A	T	0.110967	0.0250498	8.84988e-06	13095	Clostridiumsensustricto1	0.00149631	19.6206
274	1	rs11264403	G	A	-0.139062	0.0334454	7.75544e-06	7285	Clostridiumsensustricto1	0.00236745	17.2831
275	3	rs12490337	C	G	-0.0616879	0.0137581	7.49465e-06	14121	Clostridiumsensustricto1	0.00142167	20.1012
276	13	rs9541268	C	A	0.09597	0.0197312	8.79419e-07	12914	Collinsella	0.00182855	23.6535
277	17	rs2671662	C	G	-0.0567751	0.011945	2.2204e-06	14334	Collinsella	0.00157359	22.5883
278	2	rs73052258	G	A	0.0930178	0.0202658	1.7158e-06	14334	Collinsella	0.00146757	21.0641
279	21	rs2103510	G	A	0.0786551	0.0168217	2.42474e-06	14334	Collinsella	0.00152295	21.8602
280	4	rs75672793	A	G	-0.108908	0.0240522	6.13549e-06	12601	Collinsella	0.00162443	20.4995
281	11	rs10890671	T	C	-0.0537401	0.0118848	6.52136e-06	14334	Collinsella	0.00142438	20.4433
282	16	rs12921100	A	T	0.0563759	0.0127019	8.2257e-06	14334	Collinsella	0.00137242	19.6965
283	15	rs59414781	C	G	0.0668866	0.0149773	9.14723e-06	14334	Collinsella	0.00138944	19.9412
284	7	rs62448871	C	A	-0.0540309	0.0120324	6.78253e-06	14334	Collinsella	0.00140476	20.1613
285	19	rs1496626	T	C	-0.0722307	0.01616	6.78175e-06	14334	Collinsella	0.00139183	19.9755
286	19	rs149807560	C	A	-0.104264	0.0235841	7.0987e-06	13473	Collinsella	0.00144857	19.5419
287	10	rs11597285	G	T	-0.0537947	0.0120548	9.37615e-06	14334	Collinsella	0.00138734	19.911
288	1	rs305411	A	G	0.129218	0.0264518	1.00906e-06	6777	Coprobacter	0.00350893	23.8567
289	3	rs3828477	G	T	-0.091218	0.019569	2.88974e-06	6798	Coprobacter	0.00318606	21.7217
290	4	rs55672356	T	A	-0.193354	0.0413815	2.7369e-06	4903	Coprobacter	0.00443306	21.8232
291	11	rs143662916	C	T	0.253264	0.0540141	3.07252e-06	3083	Coprobacter	0.00708064	21.971
292	6	rs213863	C	T	-0.0887412	0.0188377	2.34883e-06	6798	Coprobacter	0.00325385	22.1853
293	6	rs72821405	T	C	-0.147365	0.0319978	4.7576e-06	6177	Coprobacter	0.00342203	21.2036
294	12	rs11532348	C	T	-0.103931	0.0226826	5.71184e-06	6364	Coprobacter	0.00328806	20.9876
295	2	rs12996055	A	C	0.0921817	0.0209405	8.07639e-06	6570	Coprobacter	0.00294084	19.3724
296	9	rs12684609	T	C	0.100827	0.0220366	6.10177e-06	6364	Coprobacter	0.00327873	20.9279
297	15	rs5011652	G	C	0.0899597	0.020001	5.5105e-06	6783	Coprobacter	0.00297358	20.224
298	2	rs74919520	G	A	0.125703	0.0276296	5.76326e-06	6387	Coprobacter	0.00323028	20.6922
299	4	rs28402691	T	C	0.110695	0.0251199	9.55668e-06	6387	Coprobacter	0.00303115	19.4127
300	20	rs189356	G	A	0.0781125	0.0171916	6.26291e-06	6763	Coprobacter	0.00304329	20.6385
301	4	rs76001613	C	G	0.21591	0.0493019	9.12599e-06	3385	Coprobacter	0.00563389	19.1674
302	20	rs4277593	G	A	-0.0585649	0.0109914	1.13969e-07	16651	Coprococcus1	0.00170213	28.387
303	4	rs56405618	A	G	-0.08963	0.0186508	1.57195e-06	16379	Coprococcus1	0.00140803	23.0918
304	1	rs74101919	T	C	-0.0718989	0.0144651	1.03291e-06	16732	Coprococcus1	0.00147439	24.7029
305	1	rs1010560	C	A	0.0580232	0.0122722	1.95915e-06	16723	Coprococcus1	0.00133496	22.3517
306	11	rs73031725	T	C	0.167591	0.0355224	1.97917e-06	7206	Coprococcus1	0.00307938	22.2524
307	2	rs1519491	T	C	0.0499197	0.0113558	8.95283e-06	16733	Coprococcus1	0.00115355	19.3223
308	6	rs1576241	A	G	-0.0510343	0.0109535	3.32862e-06	16729	Coprococcus1	0.00129595	21.7056
309	3	rs73167075	T	C	0.0573137	0.0127573	8.56864e-06	16733	Coprococcus1	0.00120476	20.1812
310	11	rs12794898	G	T	0.0903299	0.0197212	4.91531e-06	15186	Coprococcus1	0.0013796	20.9767
311	10	rs946513	C	T	0.205899	0.0460018	8.61855e-06	4310	Coprococcus1	0.00462666	20.0243
312	6	rs1762123	C	T	-0.0891532	0.0198554	8.01468e-06	16724	Coprococcus1	0.00120407	20.1588
313	7	rs7784490	C	G	-0.0518543	0.0113136	4.55233e-06	16733	Coprococcus1	0.00125386	21.0047
314	14	rs12886051	G	C	-0.0521782	0.0118051	8.00779e-06	16633	Coprococcus1	0.00117317	19.5339
315	19	rs2907920	A	G	0.0561173	0.0126824	7.65327e-06	16040	Coprococcus1	0.00121915	19.5766
316	20	rs59936925	A	T	0.117085	0.0233995	9.37545e-07	10931	Coprococcus2	0.00228528	25.033
317	1	rs6677933	C	T	-0.0804405	0.0164216	1.18501e-06	11483	Coprococcus2	0.00208524	23.9906
318	14	rs1958519	T	A	0.0665288	0.0138558	1.57692e-06	11009	Coprococcus2	0.00208978	23.0503
319	4	rs72680320	T	C	-0.0649382	0.013919	2.27115e-06	11009	Coprococcus2	0.00197323	21.7623
320	9	rs2482516	C	T	0.0754415	0.0164619	4.72333e-06	11483	Coprococcus2	0.00182563	20.9984
321	10	rs35890118	A	G	-0.066536	0.0147661	8.25962e-06	11478	Coprococcus2	0.00176583	20.3005
322	1	rs9426473	A	G	0.0727361	0.0161662	6.30687e-06	11486	Coprococcus2	0.00175935	20.24
323	3	rs12634070	T	C	0.0736486	0.0164921	9.95104e-06	11457	Coprococcus2	0.0017376	19.9388
324	1	rs61823518	A	C	-0.0955381	0.0215724	6.68258e-06	10980	Coprococcus2	0.00178311	19.6099
325	5	rs10070053	A	G	0.0594312	0.0135375	7.64883e-06	11473	Coprococcus2	0.00167704	19.2697
326	19	rs8100692	T	C	0.0577411	0.0113476	4.16459e-07	15829	Coprococcus3	0.00163305	25.8885
327	8	rs62481985	G	C	-0.0582385	0.0115052	4.1756e-07	15472	Coprococcus3	0.00165335	25.6197
328	22	rs178271	T	C	0.145257	0.0294239	7.81088e-07	10794	Coprococcus3	0.00225275	24.3665
329	2	rs13394391	C	T	-0.0709302	0.0150918	2.20317e-06	15834	Coprococcus3	0.00139311	22.0864
330	17	rs11080344	C	T	0.0516921	0.0113054	4.78692e-06	15835	Coprococcus3	0.00131851	20.9036
331	1	rs7521171	G	A	-0.0596434	0.0129279	4.32242e-06	15472	Coprococcus3	0.00137382	21.2822
332	17	rs11077359	T	C	-0.0645443	0.0148833	9.63598e-06	15378	Coprococcus3	0.00122148	18.8044
333	7	rs13247359	G	A	0.051211	0.0113031	7.32611e-06	15833	Coprococcus3	0.00129481	20.5247
334	14	rs4575475	G	A	0.0619514	0.0137787	7.04284e-06	15154	Coprococcus3	0.00133223	20.2128
335	9	rs10810043	A	G	0.0515518	0.0115923	9.27424e-06	15833	Coprococcus3	0.00124751	19.7739
336	3	rs4677103	A	G	0.0977912	0.0197263	9.59557e-07	7983	DefluviitaleaceaeUCG011	0.00306906	24.5696
337	4	rs72731813	C	T	-0.147383	0.0293796	4.33116e-07	7767	DefluviitaleaceaeUCG011	0.00322957	25.1588
338	9	rs112893842	T	C	0.11381	0.0232806	1.44535e-06	8183	DefluviitaleaceaeUCG011	0.00291203	23.8929
339	1	rs9725395	A	G	-0.13834	0.029554	3.51921e-06	8011	DefluviitaleaceaeUCG011	0.00272765	21.9055
340	21	rs55658617	T	C	0.174369	0.0362226	2.15292e-06	6663	DefluviitaleaceaeUCG011	0.00346579	23.1659
341	22	rs9608282	T	G	0.142939	0.0299793	2.52045e-06	7716	DefluviitaleaceaeUCG011	0.00293758	22.7273
342	7	rs28696126	A	T	-0.106503	0.0238473	6.62806e-06	7811	DefluviitaleaceaeUCG011	0.00254701	19.9404
343	1	rs1582238	T	C	0.0805036	0.0167257	1.56775e-06	7983	DefluviitaleaceaeUCG011	0.0028936	23.1609
344	10	rs4344384	G	T	0.0715978	0.0156309	4.83238e-06	8180	DefluviitaleaceaeUCG011	0.00255838	20.9761
345	4	rs2892880	G	A	0.0817755	0.0181686	6.82881e-06	8182	DefluviitaleaceaeUCG011	0.00246984	20.2533
346	14	rs11160353	T	A	-0.0691756	0.0147285	2.70303e-06	9234	Desulfovibrio	0.00238321	22.0543
347	8	rs2853179	C	T	0.0811971	0.0174234	2.42439e-06	8949	Desulfovibrio	0.00242095	21.7128
348	2	rs16863365	A	G	0.109402	0.0226964	1.7945e-06	8776	Desulfovibrio	0.00264056	23.2296
349	1	rs12031543	T	C	-0.127185	0.0281887	6.54764e-06	8855	Desulfovibrio	0.00229369	20.3527
350	3	rs13066142	G	A	0.119141	0.0250891	3.78665e-06	9241	Desulfovibrio	0.0024343	22.5453
351	13	rs2590913	G	A	0.154496	0.0339396	6.65421e-06	7225	Desulfovibrio	0.0028598	20.7156
352	10	rs2032031	A	G	-0.0654931	0.0148681	9.14277e-06	9241	Desulfovibrio	0.00209532	19.3993
353	8	rs72647089	T	G	-0.106594	0.0239337	8.29763e-06	8985	Desulfovibrio	0.0022028	19.8314
354	5	rs7729080	C	A	-0.070287	0.0157691	9.95869e-06	9241	Desulfovibrio	0.00214528	19.8628
355	18	rs4797774	G	A	0.212582	0.0470044	5.64315e-06	3476	Desulfovibrio	0.00584988	20.4421
356	5	rs6580353	T	C	0.0770979	0.0169735	4.93857e-06	9241	Desulfovibrio	0.00222768	20.6275
357	8	rs11166701	G	A	-0.0655301	0.013186	5.50746e-07	11720	Dialister	0.00210288	24.6934
358	11	rs517089	T	A	0.076227	0.0170411	5.13634e-06	11988	Dialister	0.00166629	20.0055
359	10	rs4747450	C	A	0.0668509	0.0147685	5.83729e-06	11987	Dialister	0.00170642	20.4864
360	16	rs2314294	T	C	0.0865932	0.0193719	8.07899e-06	11339	Dialister	0.00175907	19.9778
361	11	rs4753063	G	A	-0.0596297	0.0130052	4.85684e-06	11989	Dialister	0.00175044	21.0194
362	7	rs2435610	A	C	0.0647131	0.0143314	5.93269e-06	11984	Dialister	0.0016985	20.3861
363	4	rs10938938	G	A	-0.0773514	0.0170915	7.37063e-06	11401	Dialister	0.00179331	20.4786
364	14	rs10138457	T	C	-0.113054	0.0261933	7.88122e-06	10968	Dialister	0.00169561	18.6257
365	15	rs11071887	T	C	0.0662403	0.0146315	5.91407e-06	11989	Dialister	0.00170664	20.4925
366	3	rs764177	C	A	-0.0601454	0.0135366	9.60772e-06	11988	Dialister	0.00164409	19.7385
367	9	rs76680460	G	A	-0.161296	0.0364332	8.19213e-06	7176	Dialister	0.00272387	19.5944
368	1	rs75416973	A	G	0.0727223	0.016451	9.46091e-06	11402	Dialister	0.00171091	19.5378
369	8	rs13279148	G	A	0.0715309	0.0150878	2.25283e-06	17605	Dorea	0.00127511	22.4744
370	8	rs62503162	A	G	-0.0974091	0.0194379	7.46605e-07	16210	Dorea	0.00154684	25.11
371	6	rs12216169	T	A	0.0881722	0.0193683	5.33123e-06	16086	Dorea	0.00128669	20.7217
372	6	rs73729431	C	T	-0.13745	0.0299983	3.1674e-06	9596	Dorea	0.00218302	20.9897
373	17	rs4793307	C	T	0.0574165	0.0122472	4.0069e-06	17600	Dorea	0.00124723	21.9762
374	16	rs11150408	T	G	0.0488254	0.0109063	7.05777e-06	17215	Dorea	0.00116284	20.0393
375	3	rs345219	T	G	-0.0497368	0.0112621	8.8006e-06	17215	Dorea	0.00113167	19.5015
376	9	rs62583469	T	A	-0.0634136	0.0142227	5.77508e-06	16819	Dorea	0.00118056	19.8769
377	6	rs3005511	A	G	0.0516127	0.0112852	5.28702e-06	17610	Dorea	0.00118636	20.9143
378	4	rs1899291	C	T	0.0697217	0.0150285	4.56686e-06	17609	Dorea	0.00122079	21.5208
379	11	rs3752849	G	A	0.163846	0.036608	7.68057e-06	5322	Dorea	0.00374984	20.0242
380	7	rs12537781	T	C	-0.055544	0.0125223	9.15137e-06	17608	Dorea	0.00111612	19.6724
381	2	rs3851328	T	G	-0.107774	0.0236527	4.17589e-06	5147	Eggerthella	0.0040176	20.754
382	7	rs2240838	A	G	0.0980582	0.0197653	7.36205e-07	5147	Eggerthella	0.00475922	24.6033
383	21	rs2223081	G	A	0.102572	0.0221108	3.88889e-06	5147	Eggerthella	0.00416372	21.5119
384	1	rs112205261	T	C	-0.188618	0.0403613	3.34648e-06	5036	Eggerthella	0.00431788	21.8305
385	17	rs4985746	G	A	0.110522	0.0247653	5.71461e-06	4906	Eggerthella	0.00404322	19.9084
386	11	rs1784446	G	A	0.0907728	0.0198096	5.23136e-06	5147	Eggerthella	0.00406292	20.989
387	20	rs76663501	C	T	0.175349	0.0378576	4.82574e-06	4814	Eggerthella	0.00443674	21.4448
388	2	rs6430926	C	T	0.0879736	0.0197127	8.37122e-06	5147	Eggerthella	0.0038546	19.9087
389	4	rs2877457	G	A	-0.093486	0.0210208	9.02708e-06	5083	Eggerthella	0.00387606	19.7709
390	3	rs13070736	A	C	-0.121331	0.0272024	7.61915e-06	5147	Eggerthella	0.00385035	19.8866
391	15	rs67490567	T	C	0.108495	0.0245457	8.94216e-06	5083	Eggerthella	0.00382895	19.5297
392	8	rs3812426	G	A	0.106447	0.0224159	2.71687e-06	5583	Eisenbergiella	0.0040229	22.5425
393	15	rs1508033	A	C	0.091546	0.0195787	3.22889e-06	5580	Eisenbergiella	0.00390284	21.8553
394	11	rs12278566	T	A	-0.121065	0.0251658	1.65001e-06	5582	Eisenbergiella	0.00412883	23.1344
395	15	rs2683098	C	T	0.107319	0.022515	2.2375e-06	5582	Eisenbergiella	0.00405372	22.7118
396	17	rs11079158	T	C	0.100627	0.022546	7.34849e-06	5582	Eisenbergiella	0.0035559	19.9128
397	8	rs13258851	A	G	0.137001	0.0302124	7.74648e-06	5583	Eisenbergiella	0.00366957	20.5553
398	2	rs12710729	C	A	0.0893384	0.0199069	9.8441e-06	5583	Eisenbergiella	0.00359448	20.1332
399	10	rs12257723	A	C	-0.0952742	0.0211569	8.85121e-06	5582	Eisenbergiella	0.00361978	20.2717
400	21	rs4462860	G	A	0.0939071	0.0201104	4.16221e-06	5460	Eisenbergiella	0.00397769	21.7969
401	11	rs11027642	C	T	0.129006	0.0284844	4.91871e-06	5583	Eisenbergiella	0.00366052	20.5044
402	4	rs11938607	T	C	0.0978125	0.0216636	8.2182e-06	5583	Eisenbergiella	0.00363813	20.3786
403	3	rs1553971	T	G	0.120965	0.0263054	5.26837e-06	5583	Eisenbergiella	0.00377325	21.1383
404	4	rs11098863	T	A	-0.0966008	0.0162677	3.05646e-09	7524	Enterorhabdus	0.00466477	35.2528
405	10	rs7923280	A	T	0.0860019	0.0169148	5.23856e-07	7524	Enterorhabdus	0.00342407	25.8443
406	2	rs114731706	T	G	0.182308	0.0382298	2.17342e-06	5956	Enterorhabdus	0.00380363	22.7333
407	11	rs3017103	A	G	0.0980897	0.0208995	2.94044e-06	7524	Enterorhabdus	0.00291916	22.0222
408	12	rs73331712	T	C	0.26199	0.055123	4.84923e-06	3109	Enterorhabdus	0.00721335	22.5747
409	2	rs77655283	G	A	0.132988	0.0298306	5.88042e-06	7494	Enterorhabdus	0.00264506	19.8694
410	6	rs9470637	A	T	-0.0755513	0.0166263	5.69624e-06	7524	Enterorhabdus	0.00273687	20.6432
411	19	rs424715	T	C	0.0818743	0.0174855	4.4088e-06	7524	Enterorhabdus	0.00290555	21.9192
412	8	rs10098492	T	C	0.132323	0.0293688	6.40572e-06	7361	Enterorhabdus	0.00275021	20.2946
413	7	rs2051957	C	T	0.0843291	0.0189864	8.89859e-06	7524	Enterorhabdus	0.00261507	19.7221
414	17	rs7221249	A	G	0.0839861	0.0142741	4.30951e-09	9781	Erysipelatoclostridium	0.00352693	34.6119
415	1	rs710230	T	C	0.143381	0.0281514	6.3312e-07	9016	Erysipelatoclostridium	0.00286895	25.9352
416	4	rs4697572	A	G	-0.0810636	0.0163308	7.5935e-07	9779	Erysipelatoclostridium	0.00251333	24.6347
417	11	rs58236560	G	T	-0.111157	0.0234426	2.1612e-06	9368	Erysipelatoclostridium	0.00239428	22.4786
418	9	rs622418	A	G	-0.0668051	0.0143224	3.68156e-06	9783	Erysipelatoclostridium	0.00221895	21.7518
419	5	rs17804233	T	C	-0.0662914	0.0144203	4.58605e-06	9783	Erysipelatoclostridium	0.00215554	21.1289
420	2	rs1434153	G	A	-0.0684526	0.0152443	6.85295e-06	9662	Erysipelatoclostridium	0.00208253	20.1592
421	5	rs340991	A	G	-0.0740482	0.0158891	3.74942e-06	9781	Erysipelatoclostridium	0.00221555	21.714
422	8	rs6474512	A	C	0.067015	0.0143201	3.01546e-06	9783	Erysipelatoclostridium	0.0022336	21.8958
423	13	rs9590927	G	A	-0.0646003	0.0143479	6.39042e-06	9782	Erysipelatoclostridium	0.00206806	20.2675
424	1	rs61806970	C	T	0.142548	0.0320688	9.0941e-06	8644	Erysipelatoclostridium	0.00228061	19.754
425	19	rs45480394	T	G	-0.0687134	0.0151835	7.66155e-06	9604	Erysipelatoclostridium	0.00212794	20.4761
426	11	rs2901723	C	A	0.0641339	0.0144295	8.79469e-06	9662	Erysipelatoclostridium	0.00204043	19.7508
427	17	rs34528142	C	G	-0.0875551	0.0195556	6.12704e-06	9604	Erysipelatoclostridium	0.00208287	20.0414
428	10	rs16936671	C	T	-0.0968026	0.0217883	6.04309e-06	9488	Erysipelatoclostridium	0.00207611	19.735
429	6	rs3804326	A	G	0.14147	0.0336352	9.85273e-06	7028	Erysipelatoclostridium	0.00251083	17.6855
430	10	rs28568391	A	G	-0.0583911	0.0118741	6.41953e-07	14544	ErysipelotrichaceaeUCG003	0.00165993	24.1788
431	8	rs11994308	C	T	0.115417	0.0242503	1.32563e-06	13558	ErysipelotrichaceaeUCG003	0.00166797	22.6488
432	15	rs76502207	T	C	0.144844	0.0289929	6.41121e-07	10740	ErysipelotrichaceaeUCG003	0.00231848	24.9537
433	18	rs10164067	T	G	-0.10326	0.0212405	1.13086e-06	14427	ErysipelotrichaceaeUCG003	0.00163549	23.6306
434	16	rs8053479	A	G	-0.0838212	0.0186509	5.83413e-06	13813	ErysipelotrichaceaeUCG003	0.00146011	20.195
435	7	rs17798136	G	A	0.158818	0.0347674	3.23598e-06	7421	ErysipelotrichaceaeUCG003	0.00280395	20.861
436	18	rs59104037	A	G	-0.0951263	0.0204742	4.48256e-06	14848	ErysipelotrichaceaeUCG003	0.00145174	21.5838
437	19	rs11666127	A	G	-0.0719187	0.0161371	7.90414e-06	13813	ErysipelotrichaceaeUCG003	0.0014359	19.8597
438	6	rs62403464	T	C	-0.0731743	0.0156516	3.43738e-06	14899	ErysipelotrichaceaeUCG003	0.0014649	21.8546
439	4	rs59068084	T	G	0.0564772	0.0120224	3.11742e-06	14544	ErysipelotrichaceaeUCG003	0.00151504	22.0651
440	7	rs73074432	C	T	0.072154	0.0164378	9.9902e-06	14217	ErysipelotrichaceaeUCG003	0.00135344	19.2652
441	11	rs4758231	G	T	-0.0551754	0.0122047	6.54912e-06	14890	ErysipelotrichaceaeUCG003	0.00137072	20.4353
442	16	rs74988980	G	A	-0.133141	0.0348574	8.64276e-06	5944	ErysipelotrichaceaeUCG003	0.00244845	14.5844
443	2	rs75949021	T	C	-0.169667	0.0374238	3.57507e-06	6721	ErysipelotrichaceaeUCG003	0.00304887	20.548
444	5	rs6875357	C	T	0.165673	0.0353831	6.69637e-06	7034	ErysipelotrichaceaeUCG003	0.00310713	21.9175
445	14	rs79396538	C	G	0.0848148	0.0191146	8.63479e-06	13750	ErysipelotrichaceaeUCG003	0.00142984	19.6855
446	10	rs12251396	A	G	-0.0705399	0.0158766	9.51839e-06	14211	ErysipelotrichaceaeUCG003	0.00138716	19.7376
447	7	rs2267739	G	C	0.115505	0.0237628	1.42478e-06	11853	Escherichia.Shigella	0.00198938	23.6231
448	11	rs1154904	A	G	-0.0613376	0.0130644	3.03751e-06	12002	Escherichia.Shigella	0.00183325	22.0395
449	21	rs73208162	A	G	-0.119296	0.024839	2.19391e-06	11073	Escherichia.Shigella	0.0020788	23.0623
450	7	rs113513883	A	G	0.172283	0.038041	5.27716e-06	6280	Escherichia.Shigella	0.00325541	20.5042
451	17	rs7502686	G	C	-0.136384	0.0302576	5.90386e-06	9990	Escherichia.Shigella	0.00202958	20.3127
452	2	rs57024273	T	C	0.0626172	0.0139919	9.70464e-06	11853	Escherichia.Shigella	0.00168684	20.0246
453	13	rs113127095	A	G	0.151009	0.0323434	3.33349e-06	8433	Escherichia.Shigella	0.00257829	21.7938
454	10	rs117092367	A	T	0.117362	0.0264533	9.65021e-06	10304	Escherichia.Shigella	0.0019066	19.6793
455	16	rs112767262	T	C	0.0732963	0.0163589	8.20636e-06	11771	Escherichia.Shigella	0.00170257	20.0717
456	3	rs11706043	T	A	0.075657	0.0164155	5.87272e-06	12001	Escherichia.Shigella	0.00176687	21.2381
457	9	rs592299	T	C	-0.0592004	0.0129486	4.76927e-06	11995	Escherichia.Shigella	0.00173958	20.8992
458	7	rs4731451	G	A	-0.0609885	0.0135157	7.4731e-06	12001	Escherichia.Shigella	0.00169381	20.3585
459	16	rs35555519	C	G	0.101976	0.0222883	4.92332e-06	12002	Escherichia.Shigella	0.00174113	20.93
460	5	rs118526	C	A	-0.0594401	0.013598	7.99566e-06	11853	Escherichia.Shigella	0.00160946	19.1045
461	1	rs2798105	A	G	-0.100851	0.0222045	8.24501e-06	11296	Escherichia.Shigella	0.00182289	20.6253
462	10	rs112617308	T	C	-0.170873	0.0362844	2.38033e-06	4001	Eubacteriumbrachygroup	0.00551239	22.1662
463	22	rs9613196	T	A	-0.238718	0.0528561	4.98786e-06	3004	Eubacteriumbrachygroup	0.00674439	20.3841
464	5	rs62348779	T	C	-0.201481	0.043286	3.78122e-06	3827	Eubacteriumbrachygroup	0.00562938	21.6543
465	10	rs2913110	C	T	0.105143	0.022942	4.55806e-06	4001	Eubacteriumbrachygroup	0.00522224	20.9934
466	4	rs4862235	G	A	0.104806	0.0225751	3.73143e-06	4000	Eubacteriumbrachygroup	0.00535945	21.5425
467	2	rs12151423	A	G	0.101329	0.0227324	9.2705e-06	3854	Eubacteriumbrachygroup	0.00512893	19.8585
468	4	rs73199919	T	C	-0.236717	0.0531335	8.15524e-06	3008	Eubacteriumbrachygroup	0.00655522	19.835
469	11	rs6591893	G	A	0.108225	0.0240319	7.34344e-06	3999	Eubacteriumbrachygroup	0.00504586	20.2706
470	22	rs720439	A	G	-0.111927	0.0251252	7.02827e-06	4001	Eubacteriumbrachygroup	0.00493551	19.835
471	4	rs13139592	T	C	-0.145997	0.0327192	7.96753e-06	3842	Eubacteriumbrachygroup	0.00515558	19.9
472	14	rs1384962	A	G	0.120888	0.0266264	6.99292e-06	4001	Eubacteriumbrachygroup	0.00512557	20.6028
473	7	rs17159861	C	T	0.0962228	0.0168388	1.03787e-08	17380	Eubacteriumcoprostanoligenesgroup	0.00187528	32.6499
474	7	rs9648214	T	C	-0.0828719	0.016431	2.5203e-07	17379	Eubacteriumcoprostanoligenesgroup	0.0014616	25.4354
475	1	rs115325767	G	C	0.0783322	0.0174719	2.62197e-06	16555	Eubacteriumcoprostanoligenesgroup	0.00121268	20.0978
476	15	rs12906958	C	T	-0.0533159	0.0115935	4.34803e-06	17380	Eubacteriumcoprostanoligenesgroup	0.00121537	21.1464
477	15	rs4076415	T	G	0.0515152	0.0110294	1.98974e-06	16960	Eubacteriumcoprostanoligenesgroup	0.00128464	21.8129
478	3	rs6762473	C	A	0.0521584	0.0112353	4.26113e-06	17377	Eubacteriumcoprostanoligenesgroup	0.00123871	21.5493
479	10	rs10444197	A	G	-0.0505823	0.0113455	5.98464e-06	17380	Eubacteriumcoprostanoligenesgroup	0.00114236	19.8746
480	10	rs2644213	G	A	0.0538845	0.0121245	9.85638e-06	17380	Eubacteriumcoprostanoligenesgroup	0.00113517	19.7494
481	3	rs11720857	C	T	0.0630776	0.0144485	9.26255e-06	16960	Eubacteriumcoprostanoligenesgroup	0.00112251	19.057
482	7	rs4717831	A	T	0.0786783	0.0174038	9.17719e-06	16854	Eubacteriumcoprostanoligenesgroup	0.00121113	20.4348
483	15	rs62024432	C	T	-0.0769698	0.0172101	7.50207e-06	17271	Eubacteriumcoprostanoligenesgroup	0.00115678	19.9996
484	3	rs76898927	G	A	0.123055	0.0266375	4.78979e-06	12197	Eubacteriumcoprostanoligenesgroup	0.00174663	21.3374
485	7	rs1020520	T	G	-0.0590705	0.0132929	8.88975e-06	17371	Eubacteriumcoprostanoligenesgroup	0.00113549	19.7448
486	12	rs11052069	T	C	0.0477832	0.0107833	9.37949e-06	17380	Eubacteriumcoprostanoligenesgroup	0.00112851	19.6333
487	2	rs79895140	T	C	-0.0641017	0.0141153	8.61816e-06	16139	Eubacteriumcoprostanoligenesgroup	0.00127623	20.6208
488	16	rs4583233	A	C	0.0670205	0.0128122	2.83852e-07	14327	Eubacteriumeligensgroup	0.00190627	27.3595
489	10	rs265534	T	G	-0.0563756	0.0120127	2.26758e-06	14776	Eubacteriumeligensgroup	0.00148832	22.0212
490	2	rs72839198	C	G	0.155659	0.0375612	3.13914e-06	4926	Eubacteriumeligensgroup	0.00347427	17.1669
491	14	rs74606150	C	G	-0.196454	0.042565	4.24506e-06	5381	Eubacteriumeligensgroup	0.00394309	21.2938
492	6	rs6923695	T	G	0.103268	0.0229525	4.87406e-06	12891	Eubacteriumeligensgroup	0.00156784	20.2396
493	2	rs56080211	C	T	0.123093	0.0282743	9.1429e-06	10699	Eubacteriumeligensgroup	0.00176835	18.9496
494	14	rs158115	G	C	0.0915271	0.0190611	9.74185e-06	14678	Eubacteriumeligensgroup	0.00156839	23.0539
495	13	rs2200429	A	G	-0.0888825	0.0198479	5.29721e-06	14761	Eubacteriumeligensgroup	0.00135674	20.0514
496	11	rs182318	G	A	-0.0824941	0.0195615	8.39837e-06	14777	Eubacteriumeligensgroup	0.00120208	17.7821
497	7	rs12719051	A	G	0.0916626	0.0208183	7.11766e-06	12799	Eubacteriumeligensgroup	0.00151237	19.3831
498	2	rs3771393	C	T	0.130842	0.0266671	7.37909e-07	3792	Eubacteriumfissicatenagroup	0.00630853	24.0611
499	8	rs2733072	G	A	0.109644	0.0228306	1.49089e-06	3833	Eubacteriumfissicatenagroup	0.00598126	23.0521
500	11	rs7104872	G	A	0.138612	0.0291906	2.7315e-06	3829	Eubacteriumfissicatenagroup	0.00585437	22.5366
501	7	rs151257695	A	G	0.20951	0.0454847	3.09681e-06	3587	Eubacteriumfissicatenagroup	0.0058801	21.2049
502	18	rs11876297	T	C	0.131469	0.0281712	2.66556e-06	3396	Eubacteriumfissicatenagroup	0.00637228	21.7662
503	6	rs6934739	A	G	0.111463	0.0252788	9.75326e-06	3831	Eubacteriumfissicatenagroup	0.00504941	19.4323
504	14	rs10147907	T	G	0.172263	0.039601	8.27246e-06	3833	Eubacteriumfissicatenagroup	0.0049124	18.9123
505	3	rs1768152	T	C	0.139489	0.0316186	8.70054e-06	3590	Eubacteriumfissicatenagroup	0.005392	19.4514
506	10	rs11818408	G	A	0.10585	0.0237114	8.20015e-06	3590	Eubacteriumfissicatenagroup	0.00552041	19.9172
507	4	rs13116360	T	C	0.154124	0.0297185	2.94487e-07	10323	Eubacteriumhalliigroup	0.00259868	26.8908
508	3	rs949971	T	G	-0.0540164	0.0116101	3.29002e-06	16566	Eubacteriumhalliigroup	0.00130496	21.6436
509	1	rs10798999	C	T	0.0601661	0.0126752	2.60558e-06	16561	Eubacteriumhalliigroup	0.00135867	22.5288
510	7	rs60254196	A	G	-0.0522832	0.0111865	2.69672e-06	16238	Eubacteriumhalliigroup	0.00134344	21.8415
511	7	rs10808115	A	C	-0.0504747	0.0109922	4.42448e-06	16566	Eubacteriumhalliigroup	0.00127117	21.0825
512	15	rs74018587	C	T	0.208943	0.043822	3.70257e-06	3039	Eubacteriumhalliigroup	0.00742512	22.7188
513	3	rs6550770	T	C	-0.198087	0.0443545	4.823e-06	4279	Eubacteriumhalliigroup	0.00463956	19.9359
514	11	rs10501370	C	T	-0.115589	0.0252489	5.41918e-06	13824	Eubacteriumhalliigroup	0.00151376	20.9549
515	19	rs281379	A	G	-0.0499523	0.0112153	9.32796e-06	16130	Eubacteriumhalliigroup	0.00122835	19.8352
516	11	rs78056098	G	T	-0.0507411	0.0113758	8.28818e-06	16568	Eubacteriumhalliigroup	0.0011994	19.8931
517	3	rs138531890	A	G	0.153138	0.0349456	5.4306e-06	7710	Eubacteriumhalliigroup	0.00248455	19.1986
518	3	rs28584818	A	G	0.126115	0.0268627	4.43235e-06	11095	Eubacteriumhalliigroup	0.00198265	22.0372
519	11	rs117748144	T	C	-0.126582	0.028712	7.86002e-06	10861	Eubacteriumhalliigroup	0.00178637	19.4329
520	1	rs17474256	G	A	0.0810805	0.0184573	9.45445e-06	16460	Eubacteriumhalliigroup	0.001171	19.2949
521	18	rs630939	C	T	-0.0508914	0.0114352	9.15759e-06	16238	Eubacteriumhalliigroup	0.00121826	19.8037
522	4	rs17074066	T	C	-0.0813986	0.0189272	9.34905e-06	15804	Eubacteriumhalliigroup	0.00116892	18.4929
523	14	rs34297067	A	G	-0.186907	0.0341475	6.59784e-08	3271	Eubacteriumnodatumgroup	0.00907593	29.941
524	9	rs113893692	C	T	-0.185107	0.0403573	5.75702e-06	3195	Eubacteriumnodatumgroup	0.00654155	21.0247
525	9	rs77910827	C	T	0.201788	0.0413568	9.05381e-07	3271	Eubacteriumnodatumgroup	0.00722551	23.7921
526	10	rs61841040	G	T	0.160621	0.0341609	3.56141e-06	3295	Eubacteriumnodatumgroup	0.00666479	22.0944
527	1	rs9425984	T	C	-0.130234	0.0292347	7.20681e-06	3294	Eubacteriumnodatumgroup	0.00598852	19.833
528	7	rs10263623	C	T	0.193496	0.0439023	8.90706e-06	3080	Eubacteriumnodatumgroup	0.0062674	19.4127
529	10	rs11006576	A	G	-0.110167	0.024593	7.98664e-06	3295	Eubacteriumnodatumgroup	0.00605327	20.0548
530	1	rs7880204	T	C	-0.125454	0.0275303	6.83884e-06	3294	Eubacteriumnodatumgroup	0.00626459	20.753
531	4	rs6818880	A	G	-0.110081	0.0245964	7.8254e-06	3291	Eubacteriumnodatumgroup	0.00604942	20.0176
532	7	rs10458299	T	C	-0.187753	0.041969	8.36714e-06	3271	Eubacteriumnodatumgroup	0.00608115	20.0009
533	8	rs7827125	C	T	0.1223	0.0271331	7.17355e-06	3294	Eubacteriumnodatumgroup	0.00612996	20.3043
534	12	rs12423772	G	T	0.14098	0.0295029	2.62925e-06	5321	Eubacteriumoxidoreducensgroup	0.00427298	22.8255
535	4	rs2973294	G	T	0.0923559	0.0195439	2.38836e-06	5378	Eubacteriumoxidoreducensgroup	0.00413511	22.3227
536	16	rs34561138	G	A	0.216145	0.045992	2.51163e-06	4186	Eubacteriumoxidoreducensgroup	0.0052486	22.076
537	5	rs440215	C	T	0.0932766	0.0195294	1.65407e-06	5377	Eubacteriumoxidoreducensgroup	0.00422464	22.8038
538	4	rs1425962	G	C	0.0906104	0.0200612	7.32284e-06	5321	Eubacteriumoxidoreducensgroup	0.00381932	20.3928
539	1	rs12129908	C	A	0.0893273	0.0198333	5.79516e-06	5377	Eubacteriumoxidoreducensgroup	0.0037584	20.2776
540	15	rs35398954	A	G	-0.0901402	0.0174602	5.39945e-07	16621	Eubacteriumrectalegroup	0.00160098	26.6494
541	12	rs117151453	G	C	-0.113141	0.0243541	1.84432e-06	13908	Eubacteriumrectalegroup	0.00154936	21.5789
542	18	rs16960159	C	G	-0.156596	0.0336234	4.10132e-06	8334	Eubacteriumrectalegroup	0.00259595	21.6857
543	2	rs314726	T	C	0.0528824	0.0109486	1.37967e-06	16966	Eubacteriumrectalegroup	0.00137318	23.3266
544	1	rs10797540	A	G	0.0503179	0.0108389	3.53384e-06	17350	Eubacteriumrectalegroup	0.0012406	21.5487
545	7	rs10248854	C	A	-0.0527827	0.0113464	4.20676e-06	17348	Eubacteriumrectalegroup	0.00124589	21.6382
546	1	rs3980709	A	T	-0.0622701	0.0140572	6.85524e-06	17340	Eubacteriumrectalegroup	0.00113038	19.6207
547	11	rs2884897	A	G	-0.129364	0.0289021	6.44426e-06	10813	Eubacteriumrectalegroup	0.00184934	20.0303
548	11	rs10892089	C	G	-0.0635522	0.0140072	6.21821e-06	17351	Eubacteriumrectalegroup	0.001185	20.5829
549	1	rs143694765	T	C	0.0870025	0.019779	9.75369e-06	15124	Eubacteriumrectalegroup	0.00127772	19.3464
550	9	rs59427698	A	G	-0.0576035	0.0130853	5.36906e-06	16613	Eubacteriumrectalegroup	0.00116513	19.3765
551	9	rs62547233	A	G	0.0536319	0.0120201	9.8982e-06	17347	Eubacteriumrectalegroup	0.00114633	19.9059
552	5	rs2116427	A	G	0.0911461	0.0182353	4.67364e-07	7739	Eubacteriumruminantiumgroup	0.00321784	24.9768
553	22	rs139749	C	T	-0.0845439	0.0171791	8.58845e-07	7314	Eubacteriumruminantiumgroup	0.00330046	24.2129
554	10	rs72836424	C	T	-0.139825	0.030069	2.62125e-06	7314	Eubacteriumruminantiumgroup	0.00294777	21.6178
555	9	rs2229917	A	G	0.153538	0.0323922	2.15894e-06	7050	Eubacteriumruminantiumgroup	0.00317672	22.4609
556	14	rs10131724	A	C	-0.199832	0.0414577	2.38663e-06	5071	Eubacteriumruminantiumgroup	0.00456081	23.2247
557	5	rs16891896	G	A	-0.174787	0.0390573	2.3812e-06	4753	Eubacteriumruminantiumgroup	0.00419586	20.0185
558	8	rs7000472	A	G	-0.0762282	0.016523	4.06848e-06	7739	Eubacteriumruminantiumgroup	0.00274268	21.2785
559	2	rs13025464	T	C	-0.0737077	0.0163786	6.96842e-06	7738	Eubacteriumruminantiumgroup	0.00261042	20.247
560	2	rs2418654	C	T	-0.0748879	0.0165852	6.17247e-06	7314	Eubacteriumruminantiumgroup	0.00277984	20.3829
561	1	rs6676699	G	T	-0.0888124	0.0196447	6.37979e-06	7708	Eubacteriumruminantiumgroup	0.00264462	20.4335
562	12	rs73139629	A	C	-0.115098	0.0247909	5.36199e-06	7314	Eubacteriumruminantiumgroup	0.00293843	21.5491
563	22	rs112375806	T	A	0.143141	0.0293757	5.82166e-06	7123	Eubacteriumruminantiumgroup	0.00332233	23.7372
564	9	rs606117	A	G	0.0833243	0.018056	4.81639e-06	7263	Eubacteriumruminantiumgroup	0.00292357	21.2903
565	6	rs57340348	T	C	-0.0979429	0.0212166	4.93278e-06	7314	Eubacteriumruminantiumgroup	0.0029052	21.3047
566	1	rs2817174	C	T	-0.0734306	0.0163687	7.8696e-06	7710	Eubacteriumruminantiumgroup	0.00260339	20.1193
567	1	rs10923018	G	A	0.0726438	0.0160924	6.79541e-06	7739	Eubacteriumruminantiumgroup	0.0026262	20.3724
568	15	rs11637981	G	T	-0.073258	0.0160888	5.43671e-06	7718	Eubacteriumruminantiumgroup	0.00267913	20.7277
569	12	rs17519472	C	T	0.107804	0.0233984	4.70356e-06	7710	Eubacteriumruminantiumgroup	0.00274569	21.222
570	6	rs209813	G	A	-0.103488	0.0236391	9.23146e-06	7264	Eubacteriumruminantiumgroup	0.00263148	19.1602
571	20	rs6048195	A	T	-0.0603594	0.011658	2.50324e-07	14839	Eubacteriumventriosumgroup	0.00180324	26.803
572	20	rs73615400	T	C	-0.0956303	0.0193428	9.53613e-07	15146	Eubacteriumventriosumgroup	0.00161122	24.4398
573	3	rs57199565	T	C	0.0783394	0.0160257	7.97037e-07	14913	Eubacteriumventriosumgroup	0.0015998	23.8929
574	13	rs11617697	A	G	-0.143349	0.0286241	7.21757e-07	11497	Eubacteriumventriosumgroup	0.00217667	25.0754
575	8	rs16884680	G	T	-0.0906428	0.0191909	1.73969e-06	15289	Eubacteriumventriosumgroup	0.00145701	22.3059
576	18	rs12964517	G	A	0.0587198	0.0123453	2.07499e-06	15289	Eubacteriumventriosumgroup	0.00147755	22.6207
577	12	rs876734	C	T	-0.0618696	0.0132532	2.88908e-06	14913	Eubacteriumventriosumgroup	0.00145919	21.7898
578	14	rs3809430	T	C	-0.0548171	0.0118426	3.55317e-06	15287	Eubacteriumventriosumgroup	0.00139962	21.4232
579	16	rs72783037	C	A	0.0658926	0.0143747	6.54762e-06	15286	Eubacteriumventriosumgroup	0.00137273	21.0097
580	4	rs73849225	T	C	0.0975711	0.0224388	5.20909e-06	14573	Eubacteriumventriosumgroup	0.00129578	18.9053
581	13	rs9316536	T	G	-0.0817111	0.0183121	7.83519e-06	15289	Eubacteriumventriosumgroup	0.00130059	19.9081
582	14	rs35179274	C	T	-0.0627263	0.013786	5.75792e-06	15287	Eubacteriumventriosumgroup	0.00135243	20.6999
583	1	rs78250280	G	A	0.0749762	0.0164404	3.35791e-06	14835	Eubacteriumventriosumgroup	0.00139999	20.7951
584	1	rs66746423	C	T	0.0751501	0.0164978	6.11142e-06	14578	Eubacteriumventriosumgroup	0.00142131	20.7465
585	2	rs6704822	A	G	0.0739179	0.0166705	6.6223e-06	15289	Eubacteriumventriosumgroup	0.0012843	19.6583
586	3	rs13082419	C	T	-0.0715522	0.016137	9.55987e-06	14501	Eubacteriumventriosumgroup	0.00135399	19.6581
587	3	rs66830358	T	A	0.0528752	0.0117972	6.86917e-06	14913	Eubacteriumventriosumgroup	0.00134522	20.0857
588	20	rs17830032	G	A	-0.160597	0.0310515	2.38893e-07	9527	Eubacteriumxylanophilumgroup	0.00279988	26.7437
589	7	rs13239072	G	A	0.0687427	0.0142728	1.81783e-06	13307	Eubacteriumxylanophilumgroup	0.00174019	23.1936
590	17	rs79582700	C	G	-0.0951677	0.0199969	2.40981e-06	13256	Eubacteriumxylanophilumgroup	0.00170569	22.6458
591	19	rs12980122	C	G	-0.108274	0.0238257	5.01935e-06	12039	Eubacteriumxylanophilumgroup	0.00171245	20.6481
592	16	rs2012708	A	G	0.0573202	0.0126905	6.5254e-06	13306	Eubacteriumxylanophilumgroup	0.0015309	20.3983
593	11	rs2213117	T	G	0.0877797	0.0189012	4.21329e-06	12878	Eubacteriumxylanophilumgroup	0.00167199	21.5646
594	14	rs10140184	A	C	0.0576795	0.012599	4.95862e-06	12930	Eubacteriumxylanophilumgroup	0.00161834	20.9558
595	1	rs10917203	A	C	0.0612633	0.0130917	3.15155e-06	12930	Eubacteriumxylanophilumgroup	0.00169074	21.8949
596	16	rs112176119	C	T	-0.113455	0.0245762	3.32766e-06	12199	Eubacteriumxylanophilumgroup	0.00174397	21.3084
597	9	rs1999224	G	T	-0.0949051	0.0203503	3.75492e-06	13309	Eubacteriumxylanophilumgroup	0.00163149	21.7457
598	4	rs75586835	A	G	-0.114498	0.0263455	9.38708e-06	12550	Eubacteriumxylanophilumgroup	0.00150274	18.8847
599	1	rs4654122	C	G	0.0553508	0.0123588	7.19609e-06	13309	Eubacteriumxylanophilumgroup	0.00150486	20.0554
600	12	rs12320842	C	G	0.094833	0.0163962	7.56951e-09	17638	Faecalibacterium	0.00189304	33.4489
601	6	rs6910935	A	G	0.134864	0.0277032	1.37848e-06	12640	Faecalibacterium	0.00187142	23.6954
602	14	rs1271565	C	T	-0.0576251	0.0119649	1.30169e-06	17638	Faecalibacterium	0.00131336	23.1929
603	16	rs75499067	C	T	0.227585	0.0465522	1.76448e-06	4526	Faecalibacterium	0.00525295	23.8899
604	13	rs9536330	T	C	-0.048317	0.010797	5.33258e-06	18082	Faecalibacterium	0.00110628	20.0237
605	15	rs28376661	C	G	0.0504817	0.0109368	3.66454e-06	18087	Faecalibacterium	0.00117655	21.303
606	1	rs10927394	G	T	-0.232262	0.0512364	7.01885e-06	3495	Faecalibacterium	0.00584529	20.5376
607	2	rs114946999	C	T	-0.0861565	0.01896	5.69574e-06	15673	Faecalibacterium	0.00131575	20.6463
608	1	rs79656633	T	C	0.145631	0.0323019	8.13557e-06	9080	Faecalibacterium	0.00223354	20.3215
609	10	rs61875484	C	G	0.0817953	0.018369	9.18015e-06	16718	Faecalibacterium	0.00118464	19.8259
610	1	rs12753492	A	C	0.0641305	0.0149933	8.80273e-06	17525	Faecalibacterium	0.00104285	18.2929
611	21	rs2835874	T	C	-0.0866356	0.0196496	7.54405e-06	17567	Faecalibacterium	0.00110537	19.4374
612	8	rs11776390	T	C	-0.078354	0.017183	6.39675e-06	16718	Faecalibacterium	0.00124222	20.7907
613	3	rs9852893	C	G	0.0657834	0.0129056	3.87539e-07	14184	FamilyXIIIAD3011group	0.00182844	25.9785
614	20	rs62200412	C	T	-0.0800851	0.0163834	5.80219e-07	13661	FamilyXIIIAD3011group	0.00174603	23.8908
615	1	rs16840310	A	G	-0.0608052	0.0122149	6.75113e-07	14201	FamilyXIIIAD3011group	0.00174191	24.7765
616	1	rs72730932	C	A	-0.0899559	0.0177107	6.88766e-07	13102	FamilyXIIIAD3011group	0.00196516	25.7943
617	15	rs16940167	C	T	0.0732552	0.0159898	3.90837e-06	14201	FamilyXIIIAD3011group	0.00147581	20.986
618	7	rs17156849	G	A	-0.112891	0.0245292	4.19171e-06	13352	FamilyXIIIAD3011group	0.00158385	21.178
619	16	rs62029761	A	G	0.128753	0.0276002	3.89083e-06	9655	FamilyXIIIAD3011group	0.00224885	21.757
620	4	rs11736617	G	A	-0.0759493	0.0172101	9.02048e-06	13778	FamilyXIIIAD3011group	0.00141151	19.4724
621	12	rs12812672	T	C	-0.096065	0.020828	2.55807e-06	13565	FamilyXIIIAD3011group	0.00156579	21.2701
622	6	rs9276029	A	G	-0.0811384	0.0185669	8.92766e-06	13566	FamilyXIIIAD3011group	0.00140577	19.0947
623	15	rs12911842	A	T	-0.0811976	0.0183335	6.90824e-06	14125	FamilyXIIIAD3011group	0.00138676	19.6125
624	5	rs149302	T	C	-0.0645635	0.0143225	7.4818e-06	14192	FamilyXIIIAD3011group	0.00142979	20.3178
625	3	rs9837139	A	G	0.10752	0.0240482	8.70808e-06	13527	FamilyXIIIAD3011group	0.00147562	19.9872
626	9	rs739451	C	T	0.0649589	0.0147534	7.8781e-06	14197	FamilyXIIIAD3011group	0.00136365	19.3834
627	2	rs11126423	C	T	0.0904399	0.0196301	5.91249e-06	13735	FamilyXIIIAD3011group	0.00154303	21.2232
628	3	rs1426266	T	C	-0.0665521	0.0137151	1.24935e-06	12751	FamilyXIIIUCG001	0.00184324	23.5429
629	1	rs12049454	T	C	-0.0647298	0.0134065	1.17378e-06	12748	FamilyXIIIUCG001	0.00182532	23.3081
630	1	rs3842897	G	A	-0.112639	0.0242751	5.19705e-06	12407	FamilyXIIIUCG001	0.00173236	21.5272
631	15	rs116979587	T	A	-0.121679	0.0260821	3.04638e-06	11989	FamilyXIIIUCG001	0.00181207	21.7608
632	6	rs62414802	C	T	-0.0611904	0.013457	4.29181e-06	12750	FamilyXIIIUCG001	0.00161904	20.673
633	21	rs2276529	C	G	-0.0759406	0.0165099	5.35677e-06	12748	FamilyXIIIUCG001	0.0016569	21.1539
634	17	rs112362903	A	G	-0.149047	0.0333271	7.8777e-06	8579	FamilyXIIIUCG001	0.00232596	19.9963
635	17	rs8076666	A	G	0.088655	0.0198094	8.0183e-06	12265	FamilyXIIIUCG001	0.00163037	20.0259
636	11	rs7119679	G	A	-0.0809085	0.0174782	3.52494e-06	12445	FamilyXIIIUCG001	0.00171891	21.4252
637	3	rs76463770	A	G	0.19313	0.0419866	3.77476e-06	5651	FamilyXIIIUCG001	0.00373017	21.1506
638	1	rs12030302	A	G	-0.0692276	0.0137467	5.6084e-07	10805	Flavonifractor	0.00234163	25.356
639	10	rs806808	T	C	0.0667272	0.0136557	1.17972e-06	10801	Flavonifractor	0.00220573	23.8723
640	11	rs34066017	A	G	0.0764294	0.0159789	1.52086e-06	10705	Flavonifractor	0.00213261	22.8741
641	1	rs11811696	T	C	-0.116063	0.0241012	2.07346e-06	10221	Flavonifractor	0.00226377	23.1859
642	16	rs11642826	G	C	0.14686	0.0325191	6.64895e-06	8151	Flavonifractor	0.00249595	20.3904
643	5	rs114873521	C	T	-0.130067	0.0294087	7.12522e-06	9156	Flavonifractor	0.00213181	19.5563
644	2	rs6761463	G	C	-0.083392	0.0184596	8.10902e-06	10805	Flavonifractor	0.00188521	20.4043
645	1	rs12038887	C	G	0.0942719	0.0211646	9.37203e-06	10583	Flavonifractor	0.00187121	19.8364
646	1	rs4378146	A	C	-0.0616691	0.0125259	7.20451e-07	17384	Fusicatenibacter	0.0013924	24.2364
647	5	rs62353480	A	G	-0.0701397	0.0145589	1.56768e-06	16119	Fusicatenibacter	0.00143783	23.2069
648	3	rs704418	T	C	0.0739124	0.0151073	7.77428e-07	16626	Fusicatenibacter	0.00143764	23.9337
649	8	rs2132128	G	A	-0.0771914	0.0160344	1.07686e-06	17370	Fusicatenibacter	0.00133245	23.1729
650	18	rs206581	A	G	-0.0568339	0.0127894	8.95756e-06	17384	Fusicatenibacter	0.00113467	19.7453
651	2	rs62187631	T	C	-0.0710571	0.015924	4.54526e-06	16522	Fusicatenibacter	0.00120372	19.9094
652	10	rs2025938	G	A	-0.0967298	0.0205426	2.98832e-06	15626	Fusicatenibacter	0.00141693	22.1695
653	10	rs3303	T	C	-0.0953657	0.020407	3.93891e-06	16877	Fusicatenibacter	0.00129232	21.8361
654	9	rs2039204	T	A	-0.0497415	0.0107941	3.94178e-06	17383	Fusicatenibacter	0.00122013	21.233
655	15	rs8028026	A	G	-0.0792146	0.0180505	8.0633e-06	16522	Fusicatenibacter	0.0011643	19.2566
656	17	rs1864685	A	C	-0.0494799	0.0108105	4.96161e-06	17374	Fusicatenibacter	0.00120433	20.9468
657	2	rs792108	T	C	-0.0508345	0.0113843	8.49535e-06	16978	Fusicatenibacter	0.00117302	19.9366
658	7	rs60254196	A	G	-0.0492427	0.0109365	5.46739e-06	16978	Fusicatenibacter	0.00119268	20.2711
659	17	rs9905659	G	A	-0.061617	0.0136576	7.30993e-06	17384	Fusicatenibacter	0.00116949	20.3518
660	16	rs8063430	T	C	-0.104026	0.022217	4.9289e-06	15552	Fusicatenibacter	0.00140773	21.9211
661	20	rs6515626	G	A	0.141575	0.0313559	7.28654e-06	7796	Fusicatenibacter	0.00260813	20.3809
662	21	rs10439674	A	G	-0.0572129	0.0130007	7.68485e-06	17381	Fusicatenibacter	0.00111301	19.3645
663	20	rs167879	C	T	-0.0659543	0.0148763	5.86893e-06	16542	Fusicatenibacter	0.00118685	19.6538
664	12	rs73103914	A	G	-0.0597324	0.0134458	8.29563e-06	17384	Fusicatenibacter	0.00113398	19.7333
665	3	rs76287110	A	T	-0.242965	0.0466177	1.67486e-07	3483	Gordonibacter	0.00773851	27.1479
666	12	rs7294633	C	T	0.12867	0.0249946	3.43763e-07	3723	Gordonibacter	0.00706786	26.4867
667	17	rs7220558	A	T	0.116884	0.0234834	6.70634e-07	3723	Gordonibacter	0.00661024	24.7604
668	7	rs71545975	A	G	-0.153972	0.0338918	7.03944e-06	3556	Gordonibacter	0.00577059	20.6277
669	4	rs35042269	C	A	-0.180293	0.0403296	8.10852e-06	3595	Gordonibacter	0.00552842	19.974
670	4	rs72714787	C	A	0.181405	0.0377102	1.42889e-06	3723	Gordonibacter	0.00617727	23.1285
671	7	rs322296	G	A	0.17869	0.037722	4.02422e-06	3595	Gordonibacter	0.0062031	22.4268
672	1	rs72939513	A	G	-0.21399	0.0490592	7.98199e-06	3435	Gordonibacter	0.00550832	19.0148
673	1	rs3765837	T	G	-0.190729	0.0433608	7.16906e-06	3556	Gordonibacter	0.0054115	19.3371
674	2	rs13412653	A	C	0.107597	0.0239228	8.61141e-06	3723	Gordonibacter	0.00540424	20.2184
675	7	rs117347059	G	C	-0.128261	0.0285123	9.16713e-06	3684	Gordonibacter	0.00546295	20.2251
676	17	rs16955299	G	A	-0.196423	0.0433538	6.37019e-06	3572	Gordonibacter	0.00571387	20.5157
677	9	rs4596722	A	G	0.102908	0.0231571	9.0568e-06	3723	Gordonibacter	0.00527645	19.7378
678	7	rs768830	G	A	0.149852	0.0333315	7.75583e-06	3723	Gordonibacter	0.00539976	20.2016
679	12	rs61934597	C	T	-0.172495	0.0388567	8.36672e-06	3684	Gordonibacter	0.00532087	19.6962
680	6	rs12191680	C	G	0.106544	0.0200323	1.46913e-07	9115	Haemophilus	0.00309383	28.2815
681	6	rs9382510	C	T	-0.093521	0.0172649	7.12051e-08	9117	Haemophilus	0.00320808	29.3358
682	13	rs9574096	A	T	-0.0736375	0.0155227	2.1802e-06	9118	Haemophilus	0.00246202	22.4992
683	10	rs76022354	C	T	0.244638	0.0505504	1.83031e-06	3618	Haemophilus	0.0064317	23.4076
684	16	rs111582866	G	A	-0.124265	0.026016	1.27347e-06	8370	Haemophilus	0.00271839	22.8095
685	17	rs9895850	T	C	-0.192957	0.0416755	2.1406e-06	4592	Haemophilus	0.00464659	21.4274
686	12	rs35509	G	A	0.128249	0.0268779	2.00952e-06	8430	Haemophilus	0.0026935	22.7622
687	9	rs78909003	T	C	-0.246256	0.0503924	1.66745e-06	3559	Haemophilus	0.00666516	23.867
688	6	rs9328464	T	C	0.0723095	0.0148799	1.42269e-06	9119	Haemophilus	0.00258296	23.6098
689	22	rs4822728	T	C	0.0705861	0.0151388	3.47849e-06	9119	Haemophilus	0.00237835	21.7351
690	11	rs10840326	C	G	-0.0677384	0.0151463	7.36533e-06	8888	Haemophilus	0.00224532	19.9968
691	13	rs12876183	T	A	0.0749201	0.016711	9.6249e-06	9110	Haemophilus	0.0022015	20.0955
692	9	rs10781340	G	A	0.0948915	0.0203221	4.32266e-06	9037	Haemophilus	0.00240684	21.7983
693	7	rs56310940	G	C	-0.108393	0.0247052	7.23232e-06	9119	Haemophilus	0.00210652	19.2457
694	6	rs761624	C	G	0.0959801	0.0179537	1.37775e-07	7706	Holdemanella	0.00369502	28.572
695	6	rs607782	T	C	-0.0854214	0.0172515	7.19447e-07	7456	Holdemanella	0.00327754	24.5111
696	10	rs75764681	T	C	-0.283103	0.0598999	1.94273e-06	3003	Holdemanella	0.0073835	22.3227
697	19	rs73011279	T	C	-0.0961669	0.0199336	1.36046e-06	7456	Holdemanella	0.00311185	23.2681
698	9	rs4541991	T	C	-0.0927334	0.0194435	2.10094e-06	7657	Holdemanella	0.00296195	22.7411
699	7	rs1830029	C	G	-0.0954096	0.021093	5.34728e-06	7456	Holdemanella	0.00273659	20.4545
700	4	rs12513188	G	A	0.0903906	0.0195276	4.6548e-06	7700	Holdemanella	0.00277492	21.4208
701	10	rs12415649	G	C	0.0839384	0.0190567	7.87995e-06	7662	Holdemanella	0.00252573	19.396
702	1	rs1926302	G	A	-0.107972	0.0231421	7.50141e-06	7702	Holdemanella	0.0028183	21.7622
703	13	rs17586763	T	C	-0.227285	0.0510135	7.71949e-06	3817	Holdemanella	0.00517363	19.84
704	19	rs8113760	G	A	0.078999	0.01734	4.62395e-06	7456	Holdemanella	0.00277606	20.7504
705	8	rs34187114	C	A	-0.104505	0.022601	5.13495e-06	7704	Holdemanella	0.0027676	21.3752
706	3	rs35228298	G	A	0.0934832	0.0202886	7.29849e-06	7456	Holdemanella	0.00283938	21.225
707	19	rs62113381	T	C	-0.105447	0.0232029	5.53879e-06	7310	Holdemanella	0.00281736	20.6474
708	11	rs1867876	T	C	0.0842919	0.0162192	2.7388e-07	9109	Holdemania	0.00295636	27.0034
709	6	rs9500080	C	T	0.0926764	0.0178886	4.08515e-07	9106	Holdemania	0.00293886	26.8343
710	20	rs6133067	T	C	0.0910829	0.0178561	5.16929e-07	8863	Holdemania	0.00292716	26.0137
711	12	rs150096134	T	A	0.162139	0.0332089	2.37767e-06	6906	Holdemania	0.00343988	23.8309
712	14	rs41438744	C	G	-0.12487	0.0270129	2.44434e-06	8839	Holdemania	0.0024117	21.3637
713	5	rs77293403	A	G	0.164556	0.0341775	1.77466e-06	7585	Holdemania	0.00304698	23.1758
714	10	rs80149660	C	T	-0.232987	0.0519183	6.04217e-06	3283	Holdemania	0.00609673	20.1261
715	13	rs116500994	G	T	-0.13755	0.0293386	2.34479e-06	8432	Holdemania	0.00260006	21.9757
716	17	rs55888180	C	G	0.128671	0.0282795	5.89194e-06	8464	Holdemania	0.00243996	20.6974
717	5	rs4146507	C	T	0.079488	0.0177002	7.22973e-06	9108	Holdemania	0.00220934	20.1628
718	15	rs111745969	A	G	0.120677	0.0265781	3.70776e-06	8233	Holdemania	0.00249779	20.6108
719	8	rs113593397	A	G	-0.128935	0.0282526	9.35728e-06	8296	Holdemania	0.00250417	20.8218
720	10	rs10885477	T	C	-0.135137	0.0301894	8.59833e-06	8690	Holdemania	0.00230047	20.0325
721	13	rs9529719	T	C	0.074038	0.0160494	5.96669e-06	9107	Holdemania	0.00233131	21.2762
722	3	rs967319	T	C	0.0788638	0.0176744	8.38155e-06	9108	Holdemania	0.0021812	19.9054
723	7	rs12701617	A	G	-0.0660617	0.0149427	9.51844e-06	9106	Holdemania	0.00214183	19.541
724	7	rs73139538	G	A	-0.148594	0.0327469	7.77178e-06	8095	Holdemania	0.00253711	20.5851
725	17	rs11080063	G	A	-0.0665238	0.0149837	6.66887e-06	9103	Holdemania	0.00216068	19.7069
726	11	rs901099	T	G	-0.12718	0.0250924	6.52858e-07	3647	Howardella	0.0069947	25.6753
727	18	rs1484873	A	G	-0.227831	0.046335	2.55918e-06	3608	Howardella	0.00665642	24.1639
728	7	rs17167098	G	A	-0.169366	0.0352068	1.12323e-06	3586	Howardella	0.00641201	23.1289
729	4	rs609430	T	G	-0.112045	0.0239328	3.34484e-06	3798	Howardella	0.00573782	21.9065
730	7	rs36081916	T	C	-0.18123	0.0402987	4.7004e-06	3216	Howardella	0.00624939	20.2119
731	17	rs12452946	A	G	-0.105833	0.0228941	3.80393e-06	3800	Howardella	0.00559213	21.3584
732	1	rs61771805	A	T	-0.136779	0.0296811	4.0274e-06	3612	Howardella	0.00584498	21.2244
733	18	rs672217	G	A	0.164146	0.0349993	3.52468e-06	3611	Howardella	0.00605447	21.9837
734	2	rs3791893	A	G	0.147035	0.034023	9.49716e-06	3795	Howardella	0.00489727	18.6668
735	15	rs10048062	C	T	-0.147352	0.0336531	8.58873e-06	3800	Howardella	0.00501988	19.1617
736	14	rs2154047	C	A	-0.192557	0.0420093	9.97042e-06	3623	Howardella	0.00576564	20.9985
737	4	rs13128780	T	C	-0.149725	0.0312777	1.74998e-06	3999	Hungatella	0.00569753	22.9035
738	15	rs72759041	G	T	-0.126025	0.0282242	3.86095e-06	3910	Hungatella	0.00507322	19.9272
739	5	rs10044993	C	A	0.139547	0.0316748	8.06668e-06	4209	Hungatella	0.00459025	19.4002
740	8	rs13249325	T	G	-0.100023	0.0225883	9.69162e-06	4209	Hungatella	0.00463693	19.5984
741	14	rs17092615	G	A	0.152235	0.0337867	7.37677e-06	4009	Hungatella	0.00503854	20.2917
742	4	rs10805326	G	A	0.0775151	0.0139665	3.54544e-08	12303	Intestinibacter	0.00249748	30.7984
743	15	rs4327025	G	A	-0.0810346	0.0154397	1.64326e-07	12303	Intestinibacter	0.002234	27.5419
744	11	rs478972	T	C	-0.142681	0.0297116	1.81991e-06	10333	Intestinibacter	0.00222682	23.0566
745	5	rs6875660	C	T	0.0890455	0.0193905	3.05781e-06	12293	Intestinibacter	0.00171255	21.0851
746	9	rs16938435	T	C	-0.112189	0.0235439	1.80097e-06	12303	Intestinibacter	0.00184217	22.7023
747	20	rs6062862	A	G	0.0924508	0.0204658	6.67984e-06	12189	Intestinibacter	0.00167136	20.4029
748	16	rs118030283	G	A	-0.151829	0.0324471	2.67439e-06	8830	Intestinibacter	0.00247355	21.8907
749	12	rs11109097	C	T	0.0624272	0.0138539	5.49484e-06	11886	Intestinibacter	0.0017054	20.3016
750	6	rs9348442	C	T	0.099082	0.0221625	6.25936e-06	12303	Intestinibacter	0.00162194	19.9839
751	5	rs447950	A	G	0.0628342	0.0136652	5.63911e-06	12303	Intestinibacter	0.00171554	21.1391
752	6	rs62430350	T	C	0.151096	0.0351476	6.84229e-06	7650	Intestinibacter	0.00240992	18.4756
753	4	rs2702387	A	G	0.0608559	0.0132145	4.25994e-06	12291	Intestinibacter	0.00172252	21.2046
754	3	rs68093214	C	T	0.0662258	0.0149877	9.25769e-06	11886	Intestinibacter	0.00163996	19.5213
755	11	rs2098844	C	T	-0.0575295	0.0128416	6.78879e-06	12291	Intestinibacter	0.00163023	20.0667
756	2	rs893394	G	A	0.0583322	0.0130729	7.85038e-06	11886	Intestinibacter	0.00167227	19.9066
757	10	rs11258178	A	G	0.0660742	0.0134139	6.98195e-07	11766	Intestinimonas	0.00205793	24.2595
758	11	rs12226153	A	G	-0.151142	0.0306922	5.12171e-07	9023	Intestinimonas	0.0026804	24.2449
759	16	rs4784055	T	C	-0.175324	0.038599	8.71812e-07	3193	Intestinimonas	0.00641998	20.6185
760	2	rs716604	A	G	0.0818068	0.0165992	8.5663e-07	12090	Intestinimonas	0.00200496	24.2846
761	16	rs2930225	G	T	0.0729524	0.0152948	1.34622e-06	12003	Intestinimonas	0.00189181	22.7466
762	3	rs62240188	G	A	0.130074	0.0267179	2.20308e-06	10252	Intestinimonas	0.00230655	23.6968
763	5	rs2731794	C	T	0.120632	0.0257529	1.91744e-06	11079	Intestinimonas	0.00197657	21.9379
764	15	rs7170984	T	C	-0.0658116	0.0140767	2.98356e-06	12090	Intestinimonas	0.00180464	21.8539
765	7	rs10262702	T	C	0.0918017	0.0194885	2.06073e-06	11766	Intestinimonas	0.00188234	22.1857
766	1	rs12566247	T	A	0.0637084	0.0135355	2.19054e-06	12076	Intestinimonas	0.00183115	22.1498
767	7	rs1859797	G	A	0.060368	0.0131793	4.12235e-06	11766	Intestinimonas	0.00178004	20.9777
768	8	rs17067892	C	T	0.107194	0.0250013	6.37926e-06	11544	Intestinimonas	0.00158988	18.3797
769	2	rs72982915	C	T	0.183158	0.0402743	4.91157e-06	5591	Intestinimonas	0.00368555	20.6748
770	4	rs994794	G	C	-0.141905	0.0315074	7.30503e-06	9250	Intestinimonas	0.00218815	20.2804
771	20	rs4113676	A	C	-0.218507	0.0490152	7.41635e-06	3170	Intestinimonas	0.00623011	19.8607
772	3	rs9823439	T	C	-0.0581947	0.0131455	9.85876e-06	11766	Intestinimonas	0.00166289	19.5948
773	6	rs62427239	C	A	0.162658	0.0367647	9.40505e-06	6385	Intestinimonas	0.00305632	19.5683
774	3	rs2276760	A	G	-0.0685234	0.0152546	7.84062e-06	12081	Intestinimonas	0.00166744	20.1746
775	6	rs6934519	C	T	0.0692373	0.0151154	8.56956e-06	12089	Intestinimonas	0.00173261	20.9784
776	13	rs1000888	C	G	-0.0585038	0.013219	9.71299e-06	12090	Intestinimonas	0.00161749	19.5838
777	20	rs6112314	A	C	-0.0561715	0.0108174	2.43212e-07	17842	Lachnoclostridium	0.00150899	26.961
778	3	rs62285313	A	G	0.0864203	0.0181565	1.58331e-06	16991	Lachnoclostridium	0.00133158	22.6524
779	17	rs78068103	A	G	0.0886199	0.0194248	3.66519e-06	17477	Lachnoclostridium	0.0011895	20.8113
780	3	rs615997	T	C	0.0511752	0.0106491	2.02677e-06	17911	Lachnoclostridium	0.00128771	23.0913
781	12	rs61915992	A	T	0.0803876	0.0172209	2.6727e-06	16773	Lachnoclostridium	0.00129746	21.7879
782	18	rs789029	C	T	-0.0641288	0.0137974	3.75328e-06	17922	Lachnoclostridium	0.00120393	21.6005
783	1	rs12566975	T	C	-0.0468097	0.0105787	9.57204e-06	17921	Lachnoclostridium	0.00109137	19.5776
784	8	rs4738679	G	A	-0.0520267	0.011404	4.41754e-06	17921	Lachnoclostridium	0.00116003	20.8106
785	3	rs1031599	G	T	-0.078627	0.0175644	6.31376e-06	17398	Lachnoclostridium	0.00115047	20.0367
786	17	rs72829893	G	T	0.117472	0.0268103	5.57766e-06	12404	Lachnoclostridium	0.00154538	19.1954
787	4	rs3821998	C	A	-0.0864066	0.0192519	6.72052e-06	17920	Lachnoclostridium	0.00112284	20.1417
788	18	rs2385421	A	G	0.0746186	0.0180734	7.13717e-06	17903	Lachnoclostridium	0.000951206	17.0438
789	2	rs1528479	G	A	-0.0497798	0.0111919	9.63976e-06	17477	Lachnoclostridium	0.00113068	19.781
790	12	rs1997204	T	C	-0.108075	0.0242022	5.97081e-06	14138	Lachnoclostridium	0.00140844	19.9378
791	16	rs62028349	G	C	0.0469989	0.0105971	9.17043e-06	17922	Lachnoclostridium	0.00109633	19.6677
792	5	rs13157098	A	G	-0.0768058	0.0155312	5.99315e-07	15947	Lachnospira	0.00153121	24.4525
793	11	rs4923324	G	A	-0.0617321	0.0133387	2.43593e-06	16490	Lachnospira	0.00129722	21.4163
794	2	rs56791201	T	C	0.051823	0.0110697	2.92823e-06	16486	Lachnospira	0.00132765	21.9141
795	6	rs2326833	C	G	-0.078495	0.017109	4.59648e-06	15632	Lachnospira	0.00134473	21.0464
796	3	rs4686798	T	C	0.0531826	0.0113747	2.73936e-06	16497	Lachnospira	0.00132335	21.8576
797	4	rs159484	G	A	0.0794668	0.0176999	6.67622e-06	16487	Lachnospira	0.00122112	20.1548
798	12	rs2520509	A	G	0.0519063	0.011578	7.41854e-06	16500	Lachnospira	0.00121664	20.0966
799	19	rs7249113	G	A	0.0679483	0.0133496	3.72097e-07	13534	LachnospiraceaeFCS020group	0.00191058	25.9034
800	1	rs12078956	C	G	0.106101	0.0222904	2.15431e-06	13101	LachnospiraceaeFCS020group	0.00172642	22.6535
801	16	rs369444	C	G	0.125481	0.0259008	3.14826e-06	12465	LachnospiraceaeFCS020group	0.00187942	23.4673
802	2	rs72793667	A	G	-0.116881	0.0246589	1.63421e-06	12396	LachnospiraceaeFCS020group	0.00180913	22.463
803	19	rs1363769	T	C	-0.200628	0.0449372	1.58163e-06	3555	LachnospiraceaeFCS020group	0.00557577	19.9218
804	8	rs10093861	G	A	-0.0568869	0.0121152	3.05624e-06	13772	LachnospiraceaeFCS020group	0.00159835	22.0445
805	13	rs9788306	C	T	-0.062804	0.0130744	1.38618e-06	13772	LachnospiraceaeFCS020group	0.00167265	23.071
806	5	rs113859143	G	C	-0.108906	0.0242055	2.5545e-06	13238	LachnospiraceaeFCS020group	0.00152684	20.2401
807	1	rs9919338	G	C	-0.0553339	0.0120621	4.90667e-06	13768	LachnospiraceaeFCS020group	0.00152616	21.0413
808	11	rs35035870	T	C	-0.190615	0.0414403	2.62028e-06	5642	LachnospiraceaeFCS020group	0.00373604	21.1503
809	3	rs2862811	T	C	0.0564927	0.0121736	3.91911e-06	13772	LachnospiraceaeFCS020group	0.00156125	21.532
810	10	rs1254846	G	A	0.105963	0.0232501	5.59664e-06	13172	LachnospiraceaeFCS020group	0.00157441	20.7677
811	6	rs4452603	T	G	0.0604208	0.0135965	8.9819e-06	13487	LachnospiraceaeFCS020group	0.00146208	19.745
812	4	rs2322265	C	T	-0.0666305	0.0141577	5.20809e-06	13772	LachnospiraceaeFCS020group	0.00160572	22.1463
813	10	rs3999074	G	T	-0.0550587	0.0121847	6.55048e-06	13772	LachnospiraceaeFCS020group	0.00148041	20.4155
814	4	rs9308097	A	G	0.055381	0.0123659	7.4729e-06	13542	LachnospiraceaeFCS020group	0.00147891	20.0541
815	20	rs6116753	G	A	0.0994748	0.0209139	2.9225e-06	6278	LachnospiraceaeNC2004group	0.00359064	22.616
816	5	rs3756315	A	G	-0.0883469	0.0188397	3.32583e-06	6328	LachnospiraceaeNC2004group	0.00346308	21.9836
817	1	rs12127733	G	A	0.115182	0.0246006	3.10594e-06	6226	LachnospiraceaeNC2004group	0.00350863	21.9146
818	18	rs17067076	G	A	-0.154631	0.0352194	5.61206e-06	4449	LachnospiraceaeNC2004group	0.00431412	19.268
819	9	rs1331592	C	G	0.0948806	0.0208369	5.34359e-06	6328	LachnospiraceaeNC2004group	0.0032659	20.7278
820	9	rs1928659	T	C	0.102522	0.0226445	6.17241e-06	5516	LachnospiraceaeNC2004group	0.00370231	20.4904
821	13	rs1929743	T	C	0.0837206	0.0190318	9.0551e-06	6330	LachnospiraceaeNC2004group	0.00304771	19.3449
822	13	rs12863463	G	A	-0.156365	0.0345372	6.03984e-06	5516	LachnospiraceaeNC2004group	0.00370229	20.4903
823	17	rs117467633	T	C	-0.169687	0.0383169	9.13317e-06	5077	LachnospiraceaeNC2004group	0.00384803	19.6042
824	6	rs12208226	C	A	-0.154739	0.0340372	9.7484e-06	5620	LachnospiraceaeNC2004group	0.00366405	20.6603
825	16	rs9932954	A	G	-0.0561864	0.0115984	1.24882e-06	15222	LachnospiraceaeND3007group	0.0015393	23.4643
826	4	rs13110238	C	G	-0.0636978	0.0142041	4.47808e-06	15019	LachnospiraceaeND3007group	0.0013372	20.1077
827	10	rs72776675	T	C	-0.0647067	0.014797	8.71689e-06	15302	LachnospiraceaeND3007group	0.00124813	19.1203
828	3	rs2861203	G	A	0.0572304	0.0127279	7.36931e-06	15305	LachnospiraceaeND3007group	0.00131927	20.2155
829	11	rs12362320	G	C	0.0573168	0.0115466	8.04224e-07	16764	LachnospiraceaeNK4A136group	0.0014677	24.6378
830	1	rs954878	A	G	-0.0520656	0.0109082	1.78203e-06	17227	LachnospiraceaeNK4A136group	0.00132072	22.7795
831	8	rs7832116	A	G	-0.0714756	0.0151703	3.57084e-06	17219	LachnospiraceaeNK4A136group	0.00128754	22.1961
832	3	rs7616165	G	T	-0.230542	0.0483465	2.77391e-06	4094	LachnospiraceaeNK4A136group	0.00552354	22.7279
833	3	rs76193507	A	G	-0.22973	0.0499776	2.9309e-06	3578	LachnospiraceaeNK4A136group	0.00587068	21.1175
834	17	rs11263806	A	G	-0.0524615	0.0116758	5.06517e-06	17236	LachnospiraceaeNK4A136group	0.00116994	20.1864
835	19	rs73044693	A	G	-0.10758	0.0229884	3.57256e-06	12773	LachnospiraceaeNK4A136group	0.00171162	21.8965
836	5	rs160061	A	G	0.0513831	0.0108094	2.12198e-06	17234	LachnospiraceaeNK4A136group	0.00130943	22.5936
837	10	rs7073658	T	G	-0.0499621	0.0109693	5.2691e-06	17236	LachnospiraceaeNK4A136group	0.00120217	20.7432
838	14	rs68104925	T	C	-0.0549104	0.0115385	2.36779e-06	17227	LachnospiraceaeNK4A136group	0.00131289	22.6443
839	19	rs12611395	A	G	-0.0902532	0.0199652	5.83039e-06	16486	LachnospiraceaeNK4A136group	0.00123801	20.4326
840	17	rs2880566	T	C	0.0599578	0.0134693	5.61428e-06	17232	LachnospiraceaeNK4A136group	0.0011486	19.8132
841	8	rs28540839	A	C	0.0508285	0.0110591	9.34319e-06	16764	LachnospiraceaeNK4A136group	0.00125849	21.1214
842	5	rs59805249	T	C	0.0936162	0.0207982	9.45385e-06	15195	LachnospiraceaeNK4A136group	0.00133159	20.2578
843	7	rs10952110	G	T	0.0487709	0.0109614	9.08113e-06	16764	LachnospiraceaeNK4A136group	0.00117949	19.794
844	3	rs4955932	T	C	-0.0492283	0.0109388	7.05426e-06	17236	LachnospiraceaeNK4A136group	0.00117367	20.2508
845	3	rs437876	T	C	0.0784637	0.0144768	7.1655e-08	10150	LachnospiraceaeUCG001	0.00288584	29.3703
846	3	rs985416	C	T	0.0970258	0.0181807	1.45591e-07	9917	LachnospiraceaeUCG001	0.0028637	28.4752
847	1	rs2050911	G	A	0.0751466	0.0153934	1.10648e-06	10148	LachnospiraceaeUCG001	0.00234287	23.8266
848	9	rs10815577	C	G	-0.0683706	0.0143691	1.71503e-06	10149	LachnospiraceaeUCG001	0.00222583	22.6359
849	9	rs573933	T	C	-0.107898	0.0232346	3.10508e-06	10150	LachnospiraceaeUCG001	0.00212017	21.5612
850	1	rs78848836	A	G	-0.118868	0.0259753	3.38171e-06	9506	LachnospiraceaeUCG001	0.00219814	20.9371
851	6	rs9403580	C	T	0.107801	0.0229777	3.46785e-06	10095	LachnospiraceaeUCG001	0.00217558	22.006
852	17	rs7213933	T	A	-0.0816269	0.01838	9.01671e-06	9961	LachnospiraceaeUCG001	0.00197612	19.7191
853	19	rs8104225	A	G	0.0892098	0.0197665	8.04216e-06	9908	LachnospiraceaeUCG001	0.00205158	20.3647
854	16	rs74034332	G	A	0.168045	0.0382637	3.33351e-06	6004	LachnospiraceaeUCG001	0.00320218	19.2813
855	7	rs62496417	T	G	-0.0748504	0.0165681	5.87504e-06	10150	LachnospiraceaeUCG001	0.00200681	20.4061
856	12	rs2371284	T	C	-0.0761893	0.0170127	7.55967e-06	9961	LachnospiraceaeUCG001	0.0020094	20.0519
857	1	rs12131224	C	T	0.117095	0.02591	7.39863e-06	9676	LachnospiraceaeUCG001	0.00210637	20.42
858	14	rs4981345	T	C	-0.0681973	0.0149831	6.08596e-06	9961	LachnospiraceaeUCG001	0.0020755	20.7129
859	1	rs79476906	T	A	-0.087088	0.0197008	8.27425e-06	9917	LachnospiraceaeUCG001	0.00196658	19.5371
860	8	rs7341608	T	C	-0.0784757	0.0177648	9.48124e-06	9917	LachnospiraceaeUCG001	0.00196389	19.5103
861	1	rs12747809	G	A	-0.062197	0.0125685	8.64875e-07	14464	LachnospiraceaeUCG004	0.00169025	24.4858
862	2	rs2882478	G	A	-0.0577091	0.0118338	1.20811e-06	14466	LachnospiraceaeUCG004	0.00164125	23.7781
863	7	rs12673420	G	A	0.0554351	0.0118375	2.98079e-06	14463	LachnospiraceaeUCG004	0.00151402	21.9274
864	6	rs2444793	C	T	-0.0542433	0.0118188	4.77076e-06	14463	LachnospiraceaeUCG004	0.00145432	21.0615
865	4	rs2726805	A	G	0.0548397	0.0120844	6.30399e-06	14466	LachnospiraceaeUCG004	0.00142158	20.591
866	3	rs11128180	A	G	0.0648288	0.0140126	4.51737e-06	14466	LachnospiraceaeUCG004	0.00147743	21.4011
867	14	rs12894272	A	G	0.0579792	0.0125229	4.33949e-06	14463	LachnospiraceaeUCG004	0.0014799	21.4326
868	6	rs233486	A	G	-0.0799088	0.017766	6.28457e-06	13710	LachnospiraceaeUCG004	0.00147344	20.2277
869	12	rs35182105	A	G	-0.109724	0.024221	4.86508e-06	13170	LachnospiraceaeUCG004	0.00155582	20.519
870	1	rs6656451	C	T	-0.05436	0.011947	5.56781e-06	14458	LachnospiraceaeUCG004	0.00142992	20.7005
871	1	rs12072562	T	C	0.133104	0.0303566	7.0737e-06	9176	LachnospiraceaeUCG004	0.0020908	19.2212
872	13	rs2706242	G	C	-0.0901399	0.0199712	9.83848e-06	14026	LachnospiraceaeUCG004	0.00145031	20.3687
873	3	rs7629954	A	G	0.108441	0.023825	5.77222e-06	12568	LachnospiraceaeUCG004	0.00164566	20.7134
874	11	rs10793103	C	T	0.0974344	0.0181279	9.34937e-08	7014	LachnospiraceaeUCG008	0.00410183	28.8805
875	3	rs9873555	G	C	-0.121162	0.0233467	2.41343e-07	6577	LachnospiraceaeUCG008	0.00407827	26.9245
876	2	rs13024781	T	C	-0.0798769	0.0168846	2.29166e-06	7016	LachnospiraceaeUCG008	0.00317973	22.3738
877	11	rs10741777	T	C	-0.0973842	0.0194791	7.68659e-07	7014	LachnospiraceaeUCG008	0.00355081	24.987
878	16	rs955844	A	C	0.112064	0.0228369	1.80994e-06	6863	LachnospiraceaeUCG008	0.00349641	24.0731
879	4	rs67078837	T	C	-0.0845848	0.0170693	7.68189e-07	7016	LachnospiraceaeUCG008	0.00348777	24.5489
880	2	rs62277846	C	T	0.102292	0.0212319	1.58892e-06	7016	LachnospiraceaeUCG008	0.00329751	23.2052
881	1	rs10801803	G	A	-0.117029	0.0243085	1.40029e-06	7017	LachnospiraceaeUCG008	0.00329222	23.1712
882	12	rs61944774	A	G	0.179838	0.0393797	6.34122e-06	6000	LachnospiraceaeUCG008	0.00346385	20.8484
883	15	rs75356640	G	A	0.136523	0.0303128	9.83206e-06	6423	LachnospiraceaeUCG008	0.00314814	20.2781
884	8	rs57254474	G	A	0.0886512	0.0199045	6.92061e-06	7017	LachnospiraceaeUCG008	0.00281896	19.8309
885	6	rs57091572	A	G	-0.110443	0.0235801	2.85822e-06	6950	LachnospiraceaeUCG008	0.0031465	21.9309
886	10	rs11192447	A	G	0.126592	0.024345	4.68957e-07	12695	LachnospiraceaeUCG010	0.00212538	27.0349
887	21	rs9981767	A	C	0.0655062	0.0131994	9.96373e-07	12816	LachnospiraceaeUCG010	0.00191809	24.6256
888	14	rs74315802	G	T	0.0867262	0.0183477	3.19006e-06	12715	LachnospiraceaeUCG010	0.00175412	22.3393
889	9	rs12346653	C	T	0.0657686	0.0139569	2.70321e-06	12816	LachnospiraceaeUCG010	0.00172963	22.2019
890	19	rs10414815	T	C	0.10453	0.0230253	4.23977e-06	11564	LachnospiraceaeUCG010	0.00177905	20.606
891	1	rs72761829	A	T	0.111884	0.0238893	2.57651e-06	11488	LachnospiraceaeUCG010	0.0019057	21.9306
892	2	rs72894957	G	A	0.222263	0.0486425	5.68428e-06	4316	LachnospiraceaeUCG010	0.00481421	20.869
893	5	rs336138	G	T	0.0779543	0.0171865	7.48417e-06	13236	LachnospiraceaeUCG010	0.00155193	20.5701
894	7	rs4576377	A	C	-0.0572001	0.0127043	7.63056e-06	13225	LachnospiraceaeUCG010	0.00153049	20.2687
895	21	rs2833528	C	T	-0.0562148	0.0127763	9.9199e-06	13233	LachnospiraceaeUCG010	0.00146082	19.3564
896	9	rs2153460	A	T	-0.0684038	0.0156562	9.17312e-06	13236	LachnospiraceaeUCG010	0.00144015	19.0864
897	6	rs17730011	G	A	-0.0702357	0.015706	7.84597e-06	13226	LachnospiraceaeUCG010	0.00150973	19.9948
898	19	rs921925	A	C	0.0985077	0.0203229	9.71665e-07	6952	Lactobacillus	0.00336817	23.4879
899	1	rs16861661	G	A	-0.183147	0.038148	1.2781e-06	5325	Lactobacillus	0.00430983	23.0405
900	8	rs768253	T	G	-0.079195	0.0171791	4.2477e-06	6958	Lactobacillus	0.00304499	21.2456
901	2	rs11674854	C	T	-0.0852686	0.0176504	1.592e-06	6655	Lactobacillus	0.00349464	23.3314
902	16	rs328312	T	A	0.0815092	0.0169441	1.40618e-06	6950	Lactobacillus	0.00331854	23.134
903	20	rs6092149	A	T	-0.0801344	0.017149	3.29042e-06	6906	Lactobacillus	0.00315185	21.8292
904	6	rs75127669	C	A	0.139784	0.0310414	6.83434e-06	6840	Lactobacillus	0.00295591	20.2724
905	3	rs77478751	A	G	-0.219886	0.0475759	7.32705e-06	3669	Lactobacillus	0.0057883	21.3493
906	2	rs1530559	G	A	0.0804001	0.0178207	4.93109e-06	6655	Lactobacillus	0.00304921	20.3484
907	4	rs62314653	C	A	0.187692	0.0394585	2.24383e-06	5944	Lactobacillus	0.00379212	22.6185
908	13	rs7399658	G	A	-0.107134	0.0221883	3.12099e-06	6613	Lactobacillus	0.003513	23.3063
909	2	rs12693845	C	T	-0.0805447	0.0177429	8.9632e-06	6958	Lactobacillus	0.00295296	20.6016
910	18	rs34757988	G	C	0.122294	0.0228976	8.95039e-08	4055	Lactococcus	0.00698545	28.5112
911	22	rs757872	G	C	0.140799	0.027582	4.36882e-07	3792	Lactococcus	0.00682506	26.0447
912	17	rs123059	T	C	-0.13671	0.0274694	1.26562e-06	3760	Lactococcus	0.00654429	24.7555
913	12	rs4766997	C	T	0.114599	0.023839	2.06145e-06	4053	Lactococcus	0.00566945	23.0979
914	19	rs10417872	T	G	0.118306	0.024522	1.28678e-06	4056	Lactococcus	0.00570582	23.2641
915	1	rs6674304	C	T	0.200758	0.0442121	6.17759e-06	3869	Lactococcus	0.00530096	20.608
916	13	rs7992246	T	C	0.104232	0.0230786	4.44724e-06	4057	Lactococcus	0.00500264	20.3877
917	10	rs55910161	C	T	0.146426	0.0307367	2.36214e-06	3836	Lactococcus	0.00588141	22.6827
918	2	rs12621813	G	A	0.108423	0.0239978	6.60829e-06	4057	Lactococcus	0.00500624	20.4025
919	2	rs2293361	C	T	-0.199221	0.0430969	1.39593e-06	3787	Lactococcus	0.00561099	21.3574
920	7	rs17168302	G	A	0.191857	0.0424761	6.28602e-06	4023	Lactococcus	0.00504565	20.3915
921	11	rs61884471	G	A	0.124426	0.0248431	1.01163e-06	11559	Marvinbryantia	0.00216546	25.0806
922	10	rs2724813	A	G	-0.0840769	0.0167551	6.28451e-07	11610	Marvinbryantia	0.00216415	25.1759
923	1	rs1187983	C	T	-0.0935456	0.0193174	2.02427e-06	11896	Marvinbryantia	0.00196739	23.4463
924	6	rs2842896	C	T	-0.0649396	0.0131146	7.25363e-07	11709	Marvinbryantia	0.00208967	24.515
925	16	rs11645029	G	C	-0.060618	0.0131551	4.14752e-06	11709	Marvinbryantia	0.00181012	21.2295
926	18	rs12963345	G	C	-0.059681	0.0132289	6.60378e-06	11709	Marvinbryantia	0.00173522	20.3495
927	3	rs2863363	A	G	0.0634861	0.0136323	3.11281e-06	11950	Marvinbryantia	0.00181161	21.6844
928	11	rs72948274	A	C	-0.126354	0.0272212	3.2591e-06	11561	Marvinbryantia	0.0018602	21.5421
929	19	rs146541147	G	A	0.118845	0.0268423	6.86288e-06	10778	Marvinbryantia	0.00181551	19.5995
930	13	rs11620597	T	C	0.119479	0.0271688	7.80178e-06	11031	Marvinbryantia	0.00175013	19.336
931	14	rs8006832	G	T	-0.0952415	0.0216699	6.58083e-06	11412	Marvinbryantia	0.00168983	19.3136
932	1	rs3125832	A	C	0.0679323	0.015012	5.02731e-06	11709	Marvinbryantia	0.00174581	20.4739
933	13	rs76029318	T	C	0.222849	0.0454319	1.07552e-06	3387	Methanobrevibacter	0.00705357	24.0459
934	2	rs10202904	T	G	-0.112811	0.0239106	3.08549e-06	3583	Methanobrevibacter	0.00617426	22.2474
935	4	rs894996	C	A	0.214213	0.0456045	3.81567e-06	3479	Methanobrevibacter	0.00630195	22.0509
936	11	rs11018665	A	T	0.113013	0.0254343	7.03099e-06	3586	Methanobrevibacter	0.00547551	19.7323
937	10	rs1334944	T	C	0.115197	0.0255492	7.6138e-06	3586	Methanobrevibacter	0.00563712	20.318
938	3	rs6776814	T	C	-0.188956	0.0419905	8.04905e-06	3283	Methanobrevibacter	0.00613025	20.2374
939	15	rs4779844	G	C	0.109639	0.0247979	9.28281e-06	3585	Methanobrevibacter	0.0054231	19.5369
940	19	rs4802933	A	G	-0.135628	0.0308139	9.73818e-06	3586	Methanobrevibacter	0.00537352	19.3627
941	15	rs503751	C	G	0.0618294	0.0118887	2.07625e-07	14218	Odoribacter	0.00189872	27.0436
942	12	rs77779484	G	A	-0.133489	0.0268526	6.56256e-07	11935	Odoribacter	0.00206633	24.7086
943	19	rs10423795	C	T	0.0550695	0.0121164	6.57936e-06	14135	Odoribacter	0.0014593	20.6544
944	4	rs6856150	G	A	0.0881922	0.0194146	6.0595e-06	14597	Odoribacter	0.00141164	20.6321
945	8	rs10093869	A	G	-0.0577795	0.0125389	3.67441e-06	14218	Odoribacter	0.00149121	21.2308
946	17	rs4793970	A	G	-0.0576329	0.0129154	6.02696e-06	14687	Odoribacter	0.00135395	19.9098
947	8	rs74553962	T	G	0.121449	0.0264106	9.48684e-06	11803	Odoribacter	0.00178839	21.1426
948	14	rs28417404	A	G	-0.0726896	0.0161372	3.68032e-06	14698	Odoribacter	0.00137858	20.2876
949	11	rs16918425	A	T	0.0999781	0.0223785	8.85048e-06	13689	Odoribacter	0.00145595	19.9566
950	2	rs1035588	A	G	-0.108148	0.0236848	4.85501e-06	3739	Olsenella	0.00554536	20.8386
951	19	rs62112538	C	T	-0.19943	0.0407033	1.1882e-06	3630	Olsenella	0.00656984	23.993
952	1	rs35225860	A	G	-0.223604	0.0482391	3.87041e-06	3630	Olsenella	0.00588422	21.4743
953	9	rs72691585	C	A	-0.249079	0.0520814	2.95294e-06	3078	Olsenella	0.00737606	22.8573
954	6	rs9460691	C	A	0.119966	0.0268645	7.28354e-06	3739	Olsenella	0.00530508	19.9308
955	10	rs17148768	G	A	0.140434	0.0295602	2.1984e-06	3648	Olsenella	0.00614891	22.5576
956	4	rs61090148	A	G	-0.104783	0.0231343	6.43728e-06	3739	Olsenella	0.00545678	20.5039
957	1	rs7540303	C	T	0.108044	0.023638	5.32027e-06	3739	Olsenella	0.00555654	20.8808
958	1	rs2759329	G	A	-0.111131	0.0237218	3.43201e-06	3739	Olsenella	0.00583552	21.9353
959	20	rs6046522	C	T	0.122938	0.0269928	4.48455e-06	3705	Olsenella	0.00556758	20.7322
960	17	rs8066522	G	A	-0.106529	0.0240379	9.70095e-06	3739	Olsenella	0.00522528	19.6295
961	1	rs234108	A	G	0.0749553	0.0152632	9.16336e-07	8694	Oscillibacter	0.00276624	24.1109
962	14	rs36095275	C	T	-0.0752368	0.0156861	1.39627e-06	8694	Oscillibacter	0.00263914	23.0001
963	14	rs11627628	T	C	0.143961	0.0290223	1.0092e-06	8486	Oscillibacter	0.0028911	24.5992
964	6	rs9393920	A	G	-0.0744662	0.0151081	9.92237e-07	8930	Oscillibacter	0.00271311	24.2885
965	22	rs133832	A	C	-0.0795527	0.0162411	1.14719e-06	8926	Oscillibacter	0.00268076	23.9874
966	4	rs12649930	T	G	0.121589	0.0259612	4.09379e-06	8794	Oscillibacter	0.00248811	21.93
967	10	rs75453768	G	T	0.12212	0.0268629	5.34738e-06	8256	Oscillibacter	0.00249696	20.6615
968	2	rs16866406	A	G	0.0988765	0.0208795	3.07821e-06	8930	Oscillibacter	0.00250498	22.4206
969	20	rs761240	T	G	-0.17664	0.0388812	2.03841e-06	5185	Oscillibacter	0.00396481	20.6314
970	8	rs4506202	A	G	-0.0711323	0.0152261	3.20825e-06	8694	Oscillibacter	0.00250408	21.8201
971	11	rs61883564	A	G	-0.101351	0.0221016	3.38712e-06	8930	Oscillibacter	0.00234931	21.024
972	9	rs16934185	A	G	-0.129568	0.028157	4.38031e-06	8492	Oscillibacter	0.0024873	21.1698
973	11	rs12417956	C	G	0.0785431	0.0174075	6.02626e-06	8928	Oscillibacter	0.00227511	20.3539
974	6	rs6901560	C	G	0.0855032	0.018693	6.20951e-06	8525	Oscillibacter	0.0024482	20.9172
975	20	rs62206502	C	A	-0.0681423	0.0151349	6.59895e-06	8883	Oscillibacter	0.0022768	20.2664
976	12	rs137917150	T	A	-0.174992	0.0388394	4.61985e-06	5733	Oscillibacter	0.00352838	20.2927
977	8	rs11990279	T	C	-0.0824934	0.0180457	4.94298e-06	8528	Oscillibacter	0.00244444	20.8923
978	6	rs12206468	G	A	-0.133016	0.0269733	1.04222e-06	9554	Oscillospira	0.00253891	24.3134
979	3	rs73038677	T	A	-0.08321	0.0168666	1.0943e-06	10195	Oscillospira	0.00238164	24.334
980	14	rs1954532	T	C	-0.0826246	0.0175252	2.26773e-06	9841	Oscillospira	0.00225359	22.2232
981	4	rs28889936	A	C	0.114051	0.0252838	3.36585e-06	9758	Oscillospira	0.00208088	20.3433
982	1	rs751183	T	C	-0.0774322	0.0172216	6.85127e-06	9841	Oscillospira	0.00205007	20.2121
983	17	rs8076323	A	G	0.0715392	0.0156539	5.61316e-06	10193	Oscillospira	0.00204481	20.8814
984	6	rs72866977	A	C	-0.130569	0.0281674	5.62701e-06	9098	Oscillospira	0.00235622	21.4828
985	6	rs62422654	C	T	0.0898456	0.0198088	6.46754e-06	9769	Oscillospira	0.00210142	20.5678
986	16	rs12925026	T	C	0.13559	0.030678	9.31021e-06	8200	Oscillospira	0.0023766	19.5297
987	3	rs4428215	G	A	0.130293	0.0242237	7.51071e-08	4655	Oxalobacter	0.00617658	28.9183
988	9	rs736744	C	T	0.117882	0.0211262	2.57471e-08	4655	Oxalobacter	0.0066441	31.1218
989	22	rs6000536	C	T	-0.130992	0.0253804	2.06054e-07	4654	Oxalobacter	0.00569099	26.626
990	4	rs36057338	G	T	0.207847	0.0421439	8.79803e-07	4244	Oxalobacter	0.0056985	24.3116
991	20	rs6071435	T	A	-0.105512	0.021489	1.07431e-06	4635	Oxalobacter	0.00517455	24.0984
992	9	rs12002250	A	C	0.217122	0.0466317	1.41504e-06	4297	Oxalobacter	0.0050199	21.6693
993	6	rs1569853	T	C	-0.138078	0.0296981	3.64501e-06	4492	Oxalobacter	0.0047892	21.607
994	12	rs11108500	A	G	-0.199099	0.0427327	3.74279e-06	4303	Oxalobacter	0.00501952	21.6979
995	8	rs10464997	G	A	0.137691	0.0294804	3.29754e-06	4650	Oxalobacter	0.00466939	21.8051
996	15	rs111966731	T	C	0.213114	0.047162	7.29863e-06	3931	Oxalobacter	0.00516759	20.4089
997	8	rs6993398	G	A	0.127217	0.0278855	7.12773e-06	4656	Oxalobacter	0.00445026	20.8041
998	11	rs3862635	C	T	-0.172142	0.0394026	9.18685e-06	4469	Oxalobacter	0.00425268	19.0778
999	9	rs60884758	C	T	-0.0702667	0.0142249	5.70689e-07	17293	Parabacteroides	0.00140902	24.3978
1000	5	rs3860755	G	C	0.0558784	0.0116625	1.71325e-06	17294	Parabacteroides	0.00132567	22.954
1001	6	rs4236095	G	A	0.0761961	0.0157042	1.93145e-06	16383	Parabacteroides	0.00143489	23.5387
1002	3	rs115602804	G	A	0.10308	0.0222736	1.93059e-06	16394	Parabacteroides	0.00130472	21.4149
1003	3	rs114567323	T	C	0.186478	0.0405199	5.65487e-06	5859	Parabacteroides	0.00360185	21.1723
1004	12	rs7298818	C	T	0.0888832	0.0200902	8.53629e-06	16510	Parabacteroides	0.00118416	19.5712
1005	1	rs6657302	T	C	-0.10452	0.0225521	9.75699e-06	16552	Parabacteroides	0.00129601	21.4768
1006	6	rs11965579	G	C	0.162824	0.0381863	8.86592e-06	3890	Parabacteroides	0.00465207	18.1718
1007	16	rs17141986	G	C	0.0500303	0.0111459	7.2741e-06	16825	Parabacteroides	0.00119608	20.1457
1008	2	rs72893646	A	T	-0.0715594	0.0156668	8.83391e-06	16508	Parabacteroides	0.00126221	20.8604
1009	5	rs2081023	A	G	-0.122561	0.0236507	2.638e-07	7178	Paraprevotella	0.00372725	26.8468
1010	17	rs9900242	A	G	-0.0852967	0.0175212	1.14068e-06	6900	Paraprevotella	0.00342294	23.6926
1011	13	rs9602779	A	C	-0.106692	0.0220263	6.92746e-07	7177	Paraprevotella	0.00325849	23.4561
1012	3	rs140997932	T	C	-0.162376	0.0354178	2.11119e-06	6187	Paraprevotella	0.00338567	21.0115
1013	11	rs145020347	A	G	-0.12465	0.0262323	4.03009e-06	6859	Paraprevotella	0.00328112	22.5727
1014	12	rs4767113	C	T	0.0882466	0.018382	2.14357e-06	6900	Paraprevotella	0.00332901	23.0402
1015	1	rs3008582	T	C	0.10572	0.0227246	4.35989e-06	7175	Paraprevotella	0.00300742	21.6373
1016	11	rs4756632	G	T	-0.138905	0.0289897	3.81747e-06	7179	Paraprevotella	0.00318787	22.9525
1017	12	rs10842464	T	C	-0.0758215	0.0172568	6.59715e-06	7178	Paraprevotella	0.00268223	19.2994
1018	7	rs3801748	G	A	0.0779721	0.0171691	5.20177e-06	7179	Paraprevotella	0.00286465	20.6187
1019	18	rs7240324	T	G	-0.10229	0.0226948	5.95902e-06	6900	Paraprevotella	0.00293556	20.3091
1020	12	rs17109926	A	G	-0.0988335	0.0216172	6.75279e-06	7179	Paraprevotella	0.00290325	20.8973
1021	6	rs17785622	A	G	0.248065	0.0524304	1.92659e-06	3288	Paraprevotella	0.00676219	22.3718
1022	20	rs2387977	T	C	-0.0681778	0.0134756	5.38476e-07	11345	Parasutterella	0.00225117	25.5927
1023	2	rs7572229	G	A	0.066273	0.0132736	6.31698e-07	11383	Parasutterella	0.00218519	24.9242
1024	4	rs35414597	T	A	-0.0684946	0.0142143	1.51206e-06	11386	Parasutterella	0.00203519	23.2158
1025	4	rs6828768	C	T	0.0636852	0.0132645	1.78328e-06	11386	Parasutterella	0.00202043	23.0472
1026	10	rs10899911	A	G	-0.0717102	0.0148151	1.15272e-06	11386	Parasutterella	0.00205346	23.4247
1027	12	rs7303158	C	T	0.0646859	0.0134256	1.32776e-06	11386	Parasutterella	0.00203468	23.2101
1028	2	rs78383039	T	C	-0.146315	0.0297119	1.57438e-06	9174	Parasutterella	0.00263638	24.2448
1029	8	rs35055552	T	C	0.109554	0.0235433	3.34853e-06	9970	Parasutterella	0.00216714	21.649
1030	6	rs2090816	A	C	0.0840967	0.0177315	2.89715e-06	11385	Parasutterella	0.00197187	22.4901
1031	12	rs1403396	A	T	-0.0756729	0.0159035	2.75519e-06	11378	Parasutterella	0.00198595	22.6371
1032	17	rs55877868	A	C	-0.104458	0.0228089	2.87068e-06	10588	Parasutterella	0.00197696	20.9696
1033	15	rs8039785	T	G	0.0618345	0.0133	3.62095e-06	11383	Parasutterella	0.00189529	21.6113
1034	8	rs823424	G	A	-0.0713448	0.0156958	4.95295e-06	11386	Parasutterella	0.00181133	20.6576
1035	12	rs7311004	T	C	-0.0617522	0.0136438	5.92054e-06	11384	Parasutterella	0.00179621	20.4812
1036	3	rs62273907	A	G	0.229468	0.0502262	5.88384e-06	3691	Parasutterella	0.0056233	20.8617
1037	3	rs6809952	G	A	-0.0684957	0.0150892	8.13349e-06	11077	Parasutterella	0.00185681	20.6024
1038	3	rs11715853	G	A	-0.0662952	0.0146114	6.22913e-06	11386	Parasutterella	0.00180478	20.5828
1039	3	rs75754569	C	G	0.181434	0.0319429	1.09884e-08	5481	Peptococcus	0.00585169	32.2501
1040	13	rs77681628	C	T	0.200307	0.0387328	2.68836e-07	4842	Peptococcus	0.00549312	26.7336
1041	4	rs10031059	T	C	-0.121167	0.0225844	1.23637e-07	5526	Peptococcus	0.0051818	28.7734
1042	6	rs6918730	G	A	0.135311	0.0289742	1.14732e-06	5656	Peptococcus	0.00384114	21.8015
1043	14	rs413827	G	A	0.110229	0.0237523	3.30085e-06	5482	Peptococcus	0.00391328	21.529
1044	2	rs2054133	G	A	0.0895433	0.0188332	2.14166e-06	5657	Peptococcus	0.00398017	22.5978
1045	10	rs11001941	G	A	-0.195611	0.0392217	1.32858e-06	5607	Peptococcus	0.00441654	24.8645
1046	9	rs7033353	T	G	0.090152	0.018995	2.21957e-06	5657	Peptococcus	0.00396606	22.5174
1047	22	rs5770862	T	C	0.162018	0.0356813	3.21957e-06	5431	Peptococcus	0.00378197	20.6103
1048	15	rs34282744	G	C	0.191797	0.0399832	1.83535e-06	5257	Peptococcus	0.00435807	23.0019
1049	11	rs72850165	T	C	-0.134304	0.0300423	5.74152e-06	5627	Peptococcus	0.00353911	19.9782
1050	11	rs11030569	A	T	-0.17402	0.0374133	3.12991e-06	5329	Peptococcus	0.00404335	21.6263
1051	6	rs7766680	G	C	0.0976832	0.0214155	3.50768e-06	5655	Peptococcus	0.00366569	20.7984
1052	1	rs74592222	G	A	0.137957	0.0302965	8.55342e-06	5329	Peptococcus	0.00387588	20.7272
1053	20	rs36121075	A	G	-0.14067	0.030628	6.9872e-06	5301	Peptococcus	0.00396355	21.0864
1054	1	rs12069354	C	T	0.16763	0.03795	9.28339e-06	5352	Peptococcus	0.0036323	19.5036
1055	12	rs75882962	T	C	0.0968661	0.0190575	3.18987e-07	10710	Phascolarctobacterium	0.00240644	25.8303
1056	4	rs56157888	A	C	0.0954864	0.0193976	1.08506e-06	10031	Phascolarctobacterium	0.00240987	24.227
1057	3	rs56069061	G	A	-0.111306	0.0230694	1.87174e-06	11007	Phascolarctobacterium	0.00211045	23.2746
1058	3	rs74540770	G	A	-0.121014	0.0258621	3.60275e-06	9403	Phascolarctobacterium	0.00232312	21.8905
1059	17	rs76124218	C	G	-0.159361	0.0344532	2.66969e-06	7314	Phascolarctobacterium	0.00291663	21.3888
1060	1	rs6427992	G	C	-0.0652458	0.0137508	2.08614e-06	11113	Phascolarctobacterium	0.00202179	22.5097
1061	2	rs12618201	A	G	0.0641657	0.0138202	3.37696e-06	11113	Phascolarctobacterium	0.001936	21.5526
1062	22	rs74847270	A	G	-0.104889	0.0230998	5.73099e-06	11098	Phascolarctobacterium	0.00185436	20.6142
1063	8	rs1264476	T	G	0.0767335	0.0166041	4.29567e-06	11104	Phascolarctobacterium	0.00191966	21.353
1064	14	rs28525131	G	A	-0.118657	0.0269048	8.22677e-06	10457	Phascolarctobacterium	0.00185658	19.4466
1065	13	rs7982713	G	A	0.0726922	0.0163201	9.72164e-06	10710	Phascolarctobacterium	0.001849	19.8358
1066	4	rs11929846	T	C	-0.0697199	0.0157969	8.88416e-06	11114	Phascolarctobacterium	0.0017496	19.4756
1067	3	rs430270	A	C	0.139155	0.0297055	2.86846e-06	3318	Prevotella7	0.0065703	21.9312
1068	2	rs57404562	C	A	0.155486	0.0316057	6.21576e-07	3487	Prevotella7	0.00689285	24.1883
1069	18	rs9959718	G	A	0.133012	0.0275361	1.90058e-06	3489	Prevotella7	0.00664324	23.3199
1070	22	rs9608249	A	G	-0.158213	0.0336317	2.06687e-06	3482	Prevotella7	0.00631551	22.1176
1071	2	rs2240542	C	T	0.12085	0.0261776	4.84146e-06	3489	Prevotella7	0.00607137	21.3002
1072	10	rs2918132	C	T	-0.114648	0.0254916	6.42409e-06	3318	Prevotella7	0.00605937	20.2153
1073	11	rs16937247	G	C	0.146098	0.0351529	9.63705e-06	3486	Prevotella7	0.0049305	17.263
1074	16	rs118038478	A	G	0.205676	0.0468917	7.85422e-06	3295	Prevotella7	0.00580483	19.2269
1075	1	rs12124567	A	G	-0.121281	0.0275017	9.48982e-06	3283	Prevotella7	0.00588887	19.4358
1076	6	rs12195431	T	C	0.196528	0.0442322	8.72818e-06	3489	Prevotella7	0.00562626	19.7298
1077	1	rs9426434	T	C	-0.123657	0.0278514	9.71711e-06	3318	Prevotella7	0.00590601	19.7007
1078	11	rs79263163	A	C	-0.143982	0.031501	7.51048e-06	3489	Prevotella7	0.00595216	20.8795
1079	19	rs111509883	T	C	0.171131	0.0347624	1.24389e-06	6960	Prevotella9	0.0034699	24.2276
1080	8	rs2683313	A	G	-0.0724576	0.0151603	1.68895e-06	10260	Prevotella9	0.00222147	22.8386
1081	22	rs117271932	A	G	0.208089	0.0440393	2.81722e-06	4878	Prevotella9	0.00455608	22.3171
1082	9	rs10512344	C	G	0.247373	0.0544087	3.19324e-06	3063	Prevotella9	0.00670347	20.6578
1083	1	rs9428102	A	G	-0.0778845	0.0176068	4.61734e-06	10264	Prevotella9	0.00190281	19.5639
1084	20	rs746764	T	C	-0.0915772	0.0193245	2.03999e-06	9385	Prevotella9	0.00238719	22.4526
1085	15	rs16966465	G	C	0.0743348	0.0165291	9.33202e-06	10261	Prevotella9	0.00196718	20.221
1086	10	rs2104588	T	C	0.105558	0.023773	8.12987e-06	9268	Prevotella9	0.0021228	19.7117
1087	10	rs11199734	A	T	0.0770209	0.0169462	7.00288e-06	10263	Prevotella9	0.00200874	20.6532
1088	18	rs7232121	G	C	0.0671292	0.014423	3.76013e-06	9790	Prevotella9	0.00220786	21.6583
1089	2	rs11685699	C	T	-0.141357	0.0295665	2.02552e-06	8342	Prevotella9	0.00273262	22.8525
1090	22	rs9613013	G	A	0.0917591	0.0202697	6.10415e-06	9790	Prevotella9	0.00208888	20.4888
1091	1	rs2495052	A	G	0.0838978	0.0188523	8.97142e-06	9790	Prevotella9	0.00201889	19.8008
1092	2	rs72815774	T	C	-0.176186	0.0393068	8.78291e-06	5728	Prevotella9	0.00349529	20.0842
1093	17	rs4968431	G	T	0.0640113	0.0144162	8.58441e-06	10271	Prevotella9	0.00191586	19.7118
1094	12	rs7976209	T	C	-0.0870786	0.0197951	7.28343e-06	10263	Prevotella9	0.00188199	19.3475
1095	4	rs12648235	T	C	0.0785902	0.0177676	7.39079e-06	10271	Prevotella9	0.00190126	19.5613
1096	5	rs1304512	G	A	0.0761593	0.0165885	5.29082e-06	9790	Prevotella9	0.00214841	21.0739
1097	18	rs7237249	C	T	-0.0823764	0.0182126	8.93303e-06	10271	Prevotella9	0.00198786	20.454
1098	9	rs2900503	G	T	-0.172329	0.0326671	1.55282e-07	3320	RikenellaceaeRC9gutgroup	0.00831251	27.8121
1099	4	rs17582787	A	G	-0.157739	0.0339924	3.55377e-06	3320	RikenellaceaeRC9gutgroup	0.00644421	21.5206
1100	11	rs7113155	G	C	0.114423	0.0247798	5.26481e-06	3334	RikenellaceaeRC9gutgroup	0.00635467	21.3092
1101	4	rs4270579	G	A	-0.118021	0.0271041	5.45647e-06	3331	RikenellaceaeRC9gutgroup	0.00565992	18.9491
1102	10	rs2998141	T	C	-0.136346	0.0293073	4.42373e-06	3330	RikenellaceaeRC9gutgroup	0.00645772	21.631
1103	7	rs4717843	G	T	-0.119376	0.0260548	4.7173e-06	3220	RikenellaceaeRC9gutgroup	0.00647709	20.9792
1104	1	rs9887954	G	A	-0.114849	0.0249013	4.80801e-06	3330	RikenellaceaeRC9gutgroup	0.00634752	21.2595
1105	16	rs7193937	G	C	0.124153	0.027741	6.18767e-06	3220	RikenellaceaeRC9gutgroup	0.00618191	20.0171
1106	6	rs80309088	G	A	0.17405	0.0383423	4.55642e-06	3170	RikenellaceaeRC9gutgroup	0.0064583	20.5929
1107	4	rs12501673	A	G	0.116395	0.0262253	6.28983e-06	3334	RikenellaceaeRC9gutgroup	0.00587361	19.6865
1108	4	rs17032291	T	C	-0.169579	0.0368251	6.61004e-06	3206	RikenellaceaeRC9gutgroup	0.00657093	21.1925
1109	19	rs2074881	T	C	-0.142236	0.032391	9.44772e-06	3315	RikenellaceaeRC9gutgroup	0.0057832	19.2712
1110	5	rs7712231	A	G	0.156284	0.0350462	7.97036e-06	3334	RikenellaceaeRC9gutgroup	0.00592923	19.874
1111	10	rs61841503	G	A	0.092888	0.0171454	3.99597e-08	13568	Romboutsia	0.00215859	29.3467
1112	7	rs10279978	A	G	-0.0622202	0.0127675	1.17009e-06	14143	Romboutsia	0.0016764	23.7458
1113	1	rs16843578	C	T	-0.0875276	0.0196779	5.08123e-06	14186	Romboutsia	0.00139274	19.7821
1114	13	rs77702691	A	G	-0.094406	0.0208544	7.36973e-06	12487	Romboutsia	0.00163844	20.4895
1115	2	rs75987356	G	A	-0.129578	0.0280454	6.70799e-06	10466	Romboutsia	0.00203552	21.3431
1116	8	rs75200530	T	G	-0.190644	0.0421065	5.06555e-06	5246	Romboutsia	0.00389249	20.492
1117	13	rs9567264	C	T	0.0580018	0.0127495	5.75689e-06	14180	Romboutsia	0.00145743	20.6937
1118	7	rs34302036	A	G	0.0550261	0.0120835	5.87667e-06	14185	Romboutsia	0.00145979	20.7345
1119	11	rs7109293	A	G	0.0919112	0.0205738	6.98354e-06	14141	Romboutsia	0.00140933	19.9547
1120	5	rs114398731	G	C	-0.131039	0.0293815	7.95851e-06	10326	Romboutsia	0.00192257	19.8868
1121	7	rs28603357	T	C	-0.214911	0.0474739	8.52235e-06	3693	Romboutsia	0.00551854	20.482
1122	11	rs11221428	T	C	-0.0726779	0.0158263	6.48646e-06	14187	Romboutsia	0.00148426	21.0855
1123	6	rs9389266	T	G	0.0722815	0.0162353	9.38461e-06	14187	Romboutsia	0.00139519	19.8185
1124	7	rs62504452	A	G	-0.0710048	0.0156654	4.65831e-06	14178	Romboutsia	0.00144693	20.5414
1125	16	rs2034589	G	C	0.0629765	0.0123489	5.01161e-07	17846	Roseburia	0.00145521	26.0047
1126	4	rs116270582	T	A	-0.153844	0.0329324	1.19525e-06	9099	Roseburia	0.00239265	21.8182
1127	12	rs2160994	T	C	0.0550687	0.0112481	9.6985e-07	17444	Roseburia	0.00137217	23.9663
1128	11	rs16910295	T	C	-0.0980434	0.020957	2.91111e-06	16648	Roseburia	0.00131295	21.884
1129	1	rs12740451	T	C	0.0697527	0.0153607	7.34264e-06	17837	Roseburia	0.00115471	20.6181
1130	3	rs6445851	G	A	-0.0497336	0.0108158	3.52721e-06	17851	Roseburia	0.00118305	21.1413
1131	13	rs9300744	C	T	-0.0588452	0.0126228	4.75118e-06	17854	Roseburia	0.00121576	21.7301
1132	5	rs2943022	T	C	0.0493786	0.0106763	4.11408e-06	17854	Roseburia	0.00119668	21.3887
1133	6	rs6930661	C	T	-0.0961587	0.0204975	2.47942e-06	16945	Roseburia	0.00129709	22.0052
1134	10	rs4748237	G	C	0.0488326	0.0106404	4.67223e-06	17851	Roseburia	0.00117849	21.0597
1135	1	rs147990086	A	G	-0.0578936	0.01324	8.92942e-06	17840	Roseburia	0.0010706	19.1178
1136	5	rs329182	T	C	0.0690327	0.0152884	5.90142e-06	17854	Roseburia	0.00114065	20.3862
1137	1	rs302266	T	C	-0.0777312	0.0172985	8.12587e-06	17056	Roseburia	0.00118245	20.1893
1138	6	rs75326254	C	T	-0.104628	0.0230897	7.50204e-06	15893	Roseburia	0.0012903	20.5307
1139	15	rs55858165	A	C	0.179284	0.0404954	9.98975e-06	5447	Roseburia	0.00358555	19.5936
1140	15	rs57466170	C	T	0.0741405	0.0171601	8.30102e-06	17333	Roseburia	0.0010758	18.6647
1141	5	rs78753150	A	C	0.0968739	0.0214067	9.98312e-06	16303	Roseburia	0.00125459	20.4768
1142	21	rs243585	C	G	-0.0585939	0.0121017	1.32681e-06	16906	Ruminiclostridium5	0.00138475	23.4402
1143	12	rs2286384	G	C	-0.0518814	0.0107482	1.43857e-06	17394	Ruminiclostridium5	0.00133773	23.297
1144	20	rs79968837	A	G	-0.0950311	0.0193507	1.14623e-06	16602	Ruminiclostridium5	0.00145059	24.1148
1145	10	rs2482038	C	A	0.0518991	0.0108777	1.70314e-06	17396	Ruminiclostridium5	0.00130686	22.7613
1146	5	rs113753996	T	C	0.0820689	0.0174463	3.98895e-06	16680	Ruminiclostridium5	0.00132489	22.1259
1147	6	rs1492620	T	C	-0.0830505	0.0180073	3.52577e-06	17397	Ruminiclostridium5	0.00122119	21.2685
1148	8	rs2791343	T	C	0.051717	0.0113369	5.53959e-06	17392	Ruminiclostridium5	0.00119512	20.808
1149	10	rs10827477	A	G	-0.0547387	0.0115163	2.19177e-06	17391	Ruminiclostridium5	0.00129739	22.5896
1150	20	rs6121460	G	A	0.0932955	0.0199206	2.64107e-06	17318	Ruminiclostridium5	0.00126494	21.9314
1151	1	rs2801960	C	G	0.0520975	0.0115111	6.20872e-06	17387	Ruminiclostridium5	0.00117669	20.4809
1152	16	rs8053158	A	G	-0.0740543	0.0159151	5.89806e-06	17397	Ruminiclostridium5	0.00124299	21.6487
1153	13	rs1223978	T	C	0.0484169	0.0108254	8.16186e-06	17381	Ruminiclostridium5	0.00114956	20.0011
1154	2	rs73002572	G	C	0.181548	0.0414078	8.8222e-06	3761	Ruminiclostridium5	0.00508508	19.2125
1155	21	rs2833828	G	A	0.0489617	0.0108702	6.81651e-06	17397	Ruminiclostridium5	0.00116481	20.2856
1156	3	rs4955951	A	G	-0.0713749	0.0165826	9.95519e-06	17397	Ruminiclostridium5	0.00106377	18.524
1157	14	rs1756364	G	T	0.0999189	0.0197169	2.53654e-07	12933	Ruminiclostridium6	0.0019818	25.6775
1158	14	rs71414120	T	G	0.200894	0.0406434	1.07697e-06	5567	Ruminiclostridium6	0.0043695	24.423
1159	16	rs61060922	T	G	0.15913	0.0322283	1.08647e-06	8955	Ruminiclostridium6	0.00271506	24.3741
1160	1	rs79968172	G	A	0.11614	0.0243083	1.66054e-06	12802	Ruminiclostridium6	0.00177991	22.8235
1161	11	rs77193512	A	G	0.0736533	0.0153163	1.29587e-06	13380	Ruminiclostridium6	0.00172531	23.1211
1162	8	rs11992182	A	C	0.0625299	0.0137876	4.64839e-06	13381	Ruminiclostridium6	0.00153478	20.5653
1163	18	rs72991535	T	G	0.135604	0.0295174	4.95367e-06	9642	Ruminiclostridium6	0.00218409	21.1007
1164	11	rs663262	T	C	-0.13498	0.0310715	3.39417e-06	7876	Ruminiclostridium6	0.00239041	18.8672
1165	13	rs9555756	A	C	-0.0804138	0.0176692	7.10127e-06	13369	Ruminiclostridium6	0.00154688	20.7092
1166	2	rs792058	G	A	0.0554234	0.0125423	8.57953e-06	12933	Ruminiclostridium6	0.00150757	19.5238
1167	10	rs10829821	T	C	-0.097606	0.0216072	3.47141e-06	12802	Ruminiclostridium6	0.00159142	20.4026
1168	19	rs67479537	T	C	0.118994	0.026487	9.302e-06	11613	Ruminiclostridium6	0.00173495	20.1795
1169	15	rs1871858	C	G	-0.105422	0.0237274	9.11606e-06	12818	Ruminiclostridium6	0.00153769	19.7374
1170	10	rs116969552	A	G	-0.166823	0.0376681	9.15949e-06	6824	Ruminiclostridium6	0.00286601	19.6081
1171	19	rs2548459	C	T	0.0554866	0.0122755	6.40206e-06	13377	Ruminiclostridium6	0.00152503	20.4285
1172	7	rs73176030	T	C	0.058665	0.013208	7.28883e-06	13378	Ruminiclostridium6	0.0014725	19.7252
1173	4	rs35362464	C	A	0.0720077	0.0165387	8.99138e-06	13308	Ruminiclostridium6	0.00142241	18.9536
1174	3	rs57665991	C	G	-0.0641507	0.0123339	2.07274e-07	16725	Ruminiclostridium9	0.00161487	27.0491
1175	1	rs12040548	G	T	0.0570422	0.0122359	3.14872e-06	16721	Ruminiclostridium9	0.00129806	21.7304
1176	7	rs115044523	G	A	-0.0980026	0.0202616	2.37202e-06	16107	Ruminiclostridium9	0.00145038	23.3922
1177	11	rs12419854	T	A	-0.0727975	0.0155594	3.17992e-06	16027	Ruminiclostridium9	0.00136396	21.8873
1178	20	rs6082461	A	C	0.0586425	0.0131004	4.86594e-06	16650	Ruminiclostridium9	0.00120204	20.0357
1179	9	rs113048721	C	G	0.0600735	0.0132737	4.10352e-06	16719	Ruminiclostridium9	0.00122359	20.4799
1180	19	rs918449	A	G	-0.0950908	0.0197177	2.55994e-06	16725	Ruminiclostridium9	0.00138866	23.2548
1181	6	rs73592673	A	T	-0.081629	0.0169515	2.13971e-06	15493	Ruminiclostridium9	0.00149448	23.1856
1182	7	rs79082720	C	G	0.0928576	0.0204871	6.46935e-06	16094	Ruminiclostridium9	0.00127484	20.5409
1183	8	rs74303178	T	C	0.0532742	0.0119274	7.91566e-06	16706	Ruminiclostridium9	0.00119276	19.9477
1184	2	rs13033315	T	A	0.0511195	0.0111418	5.68052e-06	16724	Ruminiclostridium9	0.00125712	21.0481
1185	3	rs9809789	C	T	-0.0717454	0.0159673	8.71968e-06	16025	Ruminiclostridium9	0.00125828	20.1869
1186	13	rs9522712	T	C	0.0699728	0.0154939	4.65962e-06	16725	Ruminiclostridium9	0.00121798	20.3932
1187	6	rs78191726	T	C	0.0944998	0.0210206	7.58287e-06	16039	Ruminiclostridium9	0.00125848	20.2077
1188	12	rs7137760	C	T	0.050797	0.0112182	7.06911e-06	16722	Ruminiclostridium9	0.00122464	20.501
1189	22	rs5994253	A	G	-0.0811302	0.0157621	2.35183e-07	15288	RuminococcaceaeNK4A214group	0.00172996	26.4899
1190	22	rs136761	G	A	-0.0587521	0.0119155	8.15195e-07	14822	RuminococcaceaeNK4A214group	0.00163759	24.3089
1191	1	rs11586410	G	A	-0.0863422	0.0169937	3.66276e-07	14822	RuminococcaceaeNK4A214group	0.00173864	25.8114
1192	12	rs34576931	G	C	-0.0873312	0.0194886	4.71641e-06	14678	RuminococcaceaeNK4A214group	0.00136621	20.0779
1193	2	rs114244418	C	G	-0.175266	0.0372779	3.59151e-06	7123	RuminococcaceaeNK4A214group	0.00309374	22.0989
1194	20	rs4814689	C	T	-0.1083	0.0230708	4.5519e-06	14009	RuminococcaceaeNK4A214group	0.00157052	22.0329
1195	7	rs73158814	C	G	-0.109257	0.0227458	2.19798e-06	13077	RuminococcaceaeNK4A214group	0.00176126	23.0691
1196	2	rs12731	A	G	-0.0527684	0.0115053	4.87237e-06	15288	RuminococcaceaeNK4A214group	0.00137405	21.0326
1197	2	rs7573569	T	C	0.107739	0.0233638	3.23139e-06	14822	RuminococcaceaeNK4A214group	0.0014326	21.2616
1198	3	rs147475196	A	G	-0.133769	0.0295196	4.72496e-06	9917	RuminococcaceaeNK4A214group	0.00206637	20.5305
1199	16	rs62027366	T	C	0.0615389	0.0137612	6.58456e-06	14822	RuminococcaceaeNK4A214group	0.0013474	19.9954
1200	4	rs12642039	T	C	-0.0553003	0.0119397	3.43005e-06	15276	RuminococcaceaeNK4A214group	0.00140232	21.449
1201	5	rs35559912	T	C	-0.0925071	0.0203674	4.89023e-06	13976	RuminococcaceaeNK4A214group	0.00147386	20.6261
1202	3	rs13087692	T	G	0.0574623	0.012594	8.69224e-06	15288	RuminococcaceaeNK4A214group	0.00135988	20.8154
1203	1	rs6681678	C	T	-0.100174	0.024	9.04931e-06	13031	RuminococcaceaeNK4A214group	0.00133515	17.4189
1204	5	rs11241747	C	T	0.0533858	0.0120035	6.58971e-06	14822	RuminococcaceaeNK4A214group	0.00133276	19.7779
1205	15	rs77564310	A	C	-0.0713093	0.0140855	3.28614e-07	17000	RuminococcaceaeUCG002	0.00150537	25.6268
1206	12	rs55793120	T	C	0.137396	0.027414	4.80674e-07	11669	RuminococcaceaeUCG002	0.00214802	25.1148
1207	1	rs10927423	C	A	-0.0713617	0.0147712	8.49518e-07	17096	RuminococcaceaeUCG002	0.00136336	23.3371
1208	4	rs67746927	C	G	-0.054237	0.0110357	9.17088e-07	16651	RuminococcaceaeUCG002	0.00144851	24.1512
1209	11	rs116974815	C	A	-0.189731	0.0396566	2.02518e-06	5819	RuminococcaceaeUCG002	0.00391823	22.882
1210	14	rs7155595	C	A	0.0569929	0.0116986	1.14931e-06	17084	RuminococcaceaeUCG002	0.00138733	23.7312
1211	11	rs7120052	A	C	0.0624796	0.0135523	1.96895e-06	17097	RuminococcaceaeUCG002	0.00124162	21.252
1212	1	rs10916131	C	T	-0.069333	0.0146753	2.87497e-06	17097	RuminococcaceaeUCG002	0.00130382	22.3179
1213	1	rs79016051	C	T	-0.0887747	0.0189424	2.33742e-06	16937	RuminococcaceaeUCG002	0.00129511	21.9612
1214	19	rs12463378	A	G	-0.0522061	0.0112086	2.95523e-06	16994	RuminococcaceaeUCG002	0.00127493	21.6912
1215	5	rs11750293	G	T	-0.0578304	0.0120512	1.76136e-06	17094	RuminococcaceaeUCG002	0.00134531	23.0249
1216	1	rs2265670	C	G	-0.0512404	0.0109287	2.99166e-06	17096	RuminococcaceaeUCG002	0.00128421	21.9805
1217	10	rs15256	C	T	0.0732376	0.016834	9.45659e-06	17095	RuminococcaceaeUCG002	0.00110597	18.9253
1218	4	rs882348	A	G	-0.0799946	0.0178618	5.44852e-06	17097	RuminococcaceaeUCG002	0.00117177	20.0549
1219	2	rs72874194	G	C	-0.0770289	0.016725	3.46664e-06	16651	RuminococcaceaeUCG002	0.00127228	21.2092
1220	3	rs6793778	C	T	-0.0558706	0.0125258	9.81289e-06	17094	RuminococcaceaeUCG002	0.00116254	19.8932
1221	12	rs7342369	C	A	-0.0527803	0.0116023	5.66121e-06	16651	RuminococcaceaeUCG002	0.00124129	20.6919
1222	9	rs10964441	G	A	-0.14906	0.034486	7.45116e-06	5346	RuminococcaceaeUCG002	0.00348252	18.6756
1223	11	rs11607472	A	G	-0.0780229	0.0176325	7.18671e-06	16282	RuminococcaceaeUCG002	0.00120112	19.5778
1224	19	rs7249614	A	G	-0.0492778	0.0110807	9.07376e-06	16651	RuminococcaceaeUCG002	0.00118635	19.7751
1225	5	rs76847269	A	G	0.163508	0.0356151	5.1719e-06	7654	RuminococcaceaeUCG002	0.00274617	21.0716
1226	2	rs6542556	A	G	0.050974	0.011406	7.86123e-06	17094	RuminococcaceaeUCG002	0.00116702	19.97
1227	13	rs57079348	T	G	-0.076573	0.0172819	7.21822e-06	16372	RuminococcaceaeUCG002	0.00119769	19.6296
1228	15	rs56030423	G	A	-0.0982874	0.0216344	6.30385e-06	14937	RuminococcaceaeUCG002	0.00137988	20.637
1229	14	rs362417	G	C	-0.054863	0.0120984	7.80005e-06	17097	RuminococcaceaeUCG002	0.00120133	20.5614
1230	9	rs113147300	A	G	-0.075842	0.0164562	7.6914e-06	16370	RuminococcaceaeUCG002	0.00129583	21.2377
1231	7	rs73341549	T	C	-0.169857	0.0318768	1.50953e-07	6744	RuminococcaceaeUCG003	0.00419253	28.3851
1232	2	rs6759615	A	G	0.102523	0.0200204	7.86224e-07	14410	RuminococcaceaeUCG003	0.00181653	26.2202
1233	19	rs646327	G	A	0.0586696	0.0118369	7.8318e-07	14406	RuminococcaceaeUCG003	0.00170241	24.5633
1234	12	rs11613919	G	T	0.0727604	0.0155716	1.62509e-06	14309	RuminococcaceaeUCG003	0.00152353	21.8303
1235	9	rs11243416	T	C	-0.0925653	0.0191203	1.66882e-06	14004	RuminococcaceaeUCG003	0.00167081	23.4339
1236	15	rs16959793	A	C	-0.062527	0.0131259	2.21709e-06	14412	RuminococcaceaeUCG003	0.00157207	22.6892
1237	8	rs4452755	A	C	-0.0634463	0.0134741	3.29335e-06	14406	RuminococcaceaeUCG003	0.00153675	22.1694
1238	2	rs10490280	C	T	-0.0672094	0.0143309	4.15551e-06	14004	RuminococcaceaeUCG003	0.00156811	21.9912
1239	6	rs4532474	G	A	0.0769231	0.017045	4.82127e-06	14412	RuminococcaceaeUCG003	0.00141119	20.3639
1240	18	rs4629039	T	A	0.0553742	0.0122659	6.54355e-06	14404	RuminococcaceaeUCG003	0.00141291	20.3776
1241	7	rs2523124	T	C	-0.0546625	0.0120823	5.7837e-06	14409	RuminococcaceaeUCG003	0.00141849	20.4652
1242	1	rs3013089	G	A	-0.0551473	0.0120346	4.38133e-06	14408	RuminococcaceaeUCG003	0.00145529	20.9955
1243	3	rs78720113	A	G	-0.115348	0.0249601	7.59261e-06	13078	RuminococcaceaeUCG003	0.00163035	21.3533
1244	22	rs139730	G	C	-0.0577655	0.0130645	9.72112e-06	14004	RuminococcaceaeUCG003	0.0013941	19.5475
1245	3	rs6769553	A	G	0.0849743	0.0157451	7.91068e-08	9501	RuminococcaceaeUCG004	0.00305624	29.1202
1246	1	rs12125734	G	T	0.133972	0.0257417	2.09428e-07	8938	RuminococcaceaeUCG004	0.00302133	27.0804
1247	3	rs511258	G	A	-0.0757474	0.0162475	4.52052e-06	9500	RuminococcaceaeUCG004	0.00228269	21.7306
1248	7	rs2248146	T	C	0.0689452	0.0153649	8.20001e-06	9502	RuminococcaceaeUCG004	0.00211452	20.1306
1249	9	rs10976229	T	G	0.095976	0.0214554	7.04477e-06	9116	RuminococcaceaeUCG004	0.00219026	20.0059
1250	2	rs7569771	A	G	-0.075914	0.0170308	8.11964e-06	9502	RuminococcaceaeUCG004	0.00208666	19.8647
1251	8	rs872501	G	A	0.116125	0.025946	5.80805e-06	8473	RuminococcaceaeUCG004	0.00235855	20.0265
1252	1	rs550351	A	C	0.078587	0.018003	9.43128e-06	9498	RuminococcaceaeUCG004	0.0020022	19.051
1253	6	rs3800154	A	C	-0.0797959	0.0177639	6.11581e-06	9406	RuminococcaceaeUCG004	0.00214066	20.1739
1254	6	rs11961899	G	A	-0.0707825	0.0161381	9.1802e-06	9501	RuminococcaceaeUCG004	0.00202068	19.2333
1255	3	rs9818949	G	T	0.0859927	0.0188671	5.38832e-06	9116	RuminococcaceaeUCG004	0.00227362	20.769
1256	11	rs7123615	C	G	-0.0786157	0.0179592	7.09181e-06	9502	RuminococcaceaeUCG004	0.0020126	19.1582
1257	7	rs10950694	T	C	0.0577628	0.011412	4.298e-07	15821	RuminococcaceaeUCG005	0.00161672	25.6164
1258	20	rs34781347	G	A	0.188685	0.0386484	6.04728e-07	6061	RuminococcaceaeUCG005	0.00391708	23.8269
1259	11	rs12288512	A	G	0.066635	0.0144356	3.10278e-06	15473	RuminococcaceaeUCG005	0.0013752	21.305
1260	5	rs60081663	C	G	0.158082	0.0319586	9.28113e-07	9342	RuminococcaceaeUCG005	0.00261223	24.4621
1261	2	rs114279581	A	G	-0.146604	0.0316034	3.21853e-06	8465	RuminococcaceaeUCG005	0.00253568	21.514
1262	18	rs12458218	T	C	0.0677322	0.0144525	2.41027e-06	16099	RuminococcaceaeUCG005	0.00136243	21.9609
1263	8	rs35166120	C	G	-0.0686153	0.0146252	3.75403e-06	16092	RuminococcaceaeUCG005	0.00136595	22.0082
1264	1	rs7555878	A	G	0.0586677	0.0125277	2.81022e-06	16100	RuminococcaceaeUCG005	0.00136031	21.928
1265	17	rs394449	A	T	0.0692909	0.0148712	2.59897e-06	15728	RuminococcaceaeUCG005	0.00137844	21.7072
1266	14	rs10873449	T	C	0.0654843	0.0143973	4.11169e-06	16098	RuminococcaceaeUCG005	0.00128345	20.685
1267	10	rs2893871	G	A	-0.073644	0.015548	3.53845e-06	16103	RuminococcaceaeUCG005	0.00139128	22.4322
1268	10	rs72776570	C	A	0.087067	0.0197179	5.35716e-06	15376	RuminococcaceaeUCG005	0.00126646	19.4953
1269	15	rs898577	T	C	-0.123012	0.0286671	7.46313e-06	9991	RuminococcaceaeUCG005	0.00183959	18.4095
1270	5	rs7449320	C	A	0.0599163	0.0130836	4.80776e-06	16095	RuminococcaceaeUCG005	0.0013013	20.9691
1271	4	rs10937802	G	A	0.0755811	0.0168226	8.17353e-06	15821	RuminococcaceaeUCG005	0.00127424	20.1829
1272	2	rs7586445	G	A	0.0782349	0.0176458	8.8145e-06	15099	RuminococcaceaeUCG005	0.00130019	19.6545
1273	12	rs55793120	T	C	0.121548	0.0279546	7.37046e-06	11224	RuminococcaceaeUCG005	0.00168154	18.9021
1274	14	rs8009993	G	C	-0.135936	0.0244857	4.42176e-08	7389	RuminococcaceaeUCG009	0.00415387	30.8126
1275	17	rs1550196	G	A	0.130842	0.0262478	1.13288e-06	7389	RuminococcaceaeUCG009	0.00335168	24.8421
1276	6	rs4708333	T	G	-0.084033	0.0174757	1.56246e-06	7511	RuminococcaceaeUCG009	0.003069	23.1161
1277	1	rs61779334	G	C	-0.138137	0.0292072	1.94241e-06	6865	RuminococcaceaeUCG009	0.00324778	22.3622
1278	1	rs4079028	C	T	0.0915623	0.019936	3.28244e-06	7480	RuminococcaceaeUCG009	0.0028121	21.0882
1279	12	rs2058609	A	G	0.0816464	0.017472	3.12485e-06	7510	RuminococcaceaeUCG009	0.00289928	21.8311
1280	4	rs12508214	C	T	-0.0774649	0.0168937	4.75487e-06	7511	RuminococcaceaeUCG009	0.00279157	21.0206
1281	13	rs9558661	T	C	-0.0897823	0.0200739	7.00847e-06	7480	RuminococcaceaeUCG009	0.00266721	19.9988
1282	16	rs758191	T	G	0.17702	0.0375113	9.00992e-06	5829	RuminococcaceaeUCG009	0.00380599	22.2622
1283	2	rs2192926	A	G	-0.089048	0.0192989	4.87746e-06	7511	RuminococcaceaeUCG009	0.00282655	21.2847
1284	6	rs113006825	T	C	-0.0928893	0.0208035	7.97701e-06	7165	RuminococcaceaeUCG009	0.00277483	19.9314
1285	2	rs138460696	A	G	0.139274	0.0315794	9.80841e-06	6865	RuminococcaceaeUCG009	0.0028253	19.4449
1286	7	rs6952765	G	A	0.0732099	0.0166777	8.13062e-06	7511	RuminococcaceaeUCG009	0.00255892	19.2643
1287	19	rs78410648	A	G	0.120989	0.0277317	9.67203e-06	7510	RuminococcaceaeUCG009	0.00252813	19.0293
1288	15	rs35506912	G	C	-0.0693743	0.0147926	3.20918e-06	12793	RuminococcaceaeUCG010	0.0017163	21.9909
1289	9	rs682403	A	G	-0.0588161	0.0124671	2.36537e-06	12864	RuminococcaceaeUCG010	0.00172716	22.2531
1290	7	rs6958419	C	T	-0.0585718	0.0124994	2.84162e-06	12870	RuminococcaceaeUCG010	0.00170326	21.955
1291	6	rs2820282	A	C	-0.0592304	0.0125917	2.85385e-06	12865	RuminococcaceaeUCG010	0.00171698	22.1235
1292	16	rs12597105	G	A	0.0670855	0.0144415	4.873e-06	12415	RuminococcaceaeUCG010	0.00173513	21.5756
1293	11	rs7935775	A	T	-0.0631351	0.0137953	4.99423e-06	12864	RuminococcaceaeUCG010	0.00162552	20.9415
1294	4	rs73218807	G	A	-0.166211	0.0367938	6.43033e-06	6714	RuminococcaceaeUCG010	0.00303018	20.4004
1295	4	rs7441445	C	T	-0.05695	0.0126502	6.80187e-06	12852	RuminococcaceaeUCG010	0.00157447	20.2639
1296	6	rs1416041	A	C	-0.182339	0.0339898	7.04419e-08	3632	RuminococcaceaeUCG011	0.00786121	28.7623
1297	1	rs12724320	C	T	-0.120881	0.0249229	1.51986e-06	3632	RuminococcaceaeUCG011	0.00643526	23.5113
1298	12	rs79113084	C	T	-0.152166	0.0317519	2.06123e-06	3610	RuminococcaceaeUCG011	0.00632166	22.9536
1299	1	rs9729514	A	G	0.184934	0.0394616	2.36769e-06	3632	RuminococcaceaeUCG011	0.00601059	21.9504
1300	7	rs2729556	C	T	-0.109097	0.0233699	3.18679e-06	3632	RuminococcaceaeUCG011	0.00596442	21.7808
1301	7	rs10274562	C	T	0.110917	0.0244556	6.49607e-06	3632	RuminococcaceaeUCG011	0.00563177	20.5591
1302	3	rs4490371	T	C	-0.111816	0.0248963	7.74624e-06	3610	RuminococcaceaeUCG011	0.00555667	20.1605
1303	3	rs12636310	G	A	0.132725	0.0282037	2.81235e-06	3632	RuminococcaceaeUCG011	0.00606054	22.1339
1304	10	rs12781711	C	T	-0.0656129	0.0117477	2.55301e-08	16772	RuminococcaceaeUCG013	0.00185645	31.1906
1305	5	rs12189346	G	A	0.0684961	0.014558	1.67955e-06	16470	RuminococcaceaeUCG013	0.0013423	22.1347
1306	12	rs75088940	T	C	-0.0942968	0.0200713	2.55399e-06	15638	RuminococcaceaeUCG013	0.00140946	22.0694
1307	10	rs16918863	A	C	0.111491	0.0240157	4.15503e-06	12643	RuminococcaceaeUCG013	0.00170177	21.5488
1308	3	rs76973485	G	T	0.194976	0.0418213	3.3498e-06	5299	RuminococcaceaeUCG013	0.00408501	21.7271
1309	3	rs12485353	G	A	-0.0607903	0.0130847	4.19379e-06	16771	RuminococcaceaeUCG013	0.00128536	21.5819
1310	13	rs9565219	T	A	-0.0524592	0.0117701	8.72524e-06	16772	RuminococcaceaeUCG013	0.00118299	19.8622
1311	16	rs1729063	G	C	-0.0533411	0.0120757	9.63581e-06	16470	RuminococcaceaeUCG013	0.0011833	19.5097
1312	7	rs7784330	G	A	-0.0498329	0.0112066	8.1626e-06	16770	RuminococcaceaeUCG013	0.00117771	19.7712
1313	1	rs11581881	C	T	0.0661211	0.0144736	4.72582e-06	15730	RuminococcaceaeUCG013	0.00132501	20.8674
1314	9	rs2428106	C	G	-0.0490863	0.0109903	8.37605e-06	16768	RuminococcaceaeUCG013	0.00118825	19.9458
1315	8	rs2730183	G	A	-0.0488692	0.0109907	8.43787e-06	16772	RuminococcaceaeUCG013	0.00117739	19.7681
1316	5	rs9313055	T	C	0.105087	0.023446	9.54713e-06	15764	RuminococcaceaeUCG013	0.00127275	20.0866
1317	9	rs12336782	T	C	-0.0856047	0.0189311	8.60305e-06	16772	RuminococcaceaeUCG013	0.00121767	20.4452
1318	10	rs4385846	G	T	0.0598404	0.0131807	6.46209e-06	16772	RuminococcaceaeUCG013	0.00122743	20.6092
1319	5	rs115777838	T	C	-0.18835	0.0386643	4.62331e-07	5674	RuminococcaceaeUCG014	0.00416492	23.7222
1320	2	rs72809222	T	C	0.0671775	0.0139838	2.41191e-06	13922	RuminococcaceaeUCG014	0.00165492	23.0747
1321	3	rs12638134	T	G	0.0582548	0.0119657	1.21144e-06	14403	RuminococcaceaeUCG014	0.00164293	23.6987
1322	9	rs56105232	G	A	0.139276	0.0299132	2.9128e-06	9190	RuminococcaceaeUCG014	0.00235335	21.6736
1323	2	rs995642	C	T	0.060048	0.0126417	1.90222e-06	14402	RuminococcaceaeUCG014	0.00156417	22.5593
1324	5	rs10941294	C	T	-0.122057	0.0260017	2.397e-06	12615	RuminococcaceaeUCG014	0.00174374	22.0322
1325	18	rs79640386	T	A	-0.110863	0.0248098	8.73755e-06	13692	RuminococcaceaeUCG014	0.00145623	19.9649
1326	2	rs439810	G	C	-0.0577127	0.0126675	7.04188e-06	14403	RuminococcaceaeUCG014	0.00143906	20.7538
1327	1	rs10495392	C	T	-0.082486	0.0187194	9.96329e-06	13902	RuminococcaceaeUCG014	0.00139473	19.4139
1328	7	rs62478832	T	A	-0.058129	0.012903	6.04427e-06	14331	RuminococcaceaeUCG014	0.0014142	20.2928
1329	11	rs61898819	A	T	0.0607865	0.0138761	9.91789e-06	14325	RuminococcaceaeUCG014	0.00133784	19.1876
1330	10	rs853612	A	G	-0.0528257	0.0119367	9.75451e-06	14403	RuminococcaceaeUCG014	0.00135794	19.5823
1331	3	rs73186226	G	A	-0.0993852	0.0216819	6.71749e-06	13760	RuminococcaceaeUCG014	0.00152465	21.0081
1332	8	rs34402072	C	T	-0.0688023	0.0156083	9.80426e-06	13863	RuminococcaceaeUCG014	0.00139968	19.4282
1333	1	rs74060145	C	G	-0.115767	0.0254199	8.7051e-06	13011	RuminococcaceaeUCG014	0.00159155	20.7374
1334	16	rs77627087	C	G	0.067562	0.0150103	7.42665e-06	14390	RuminococcaceaeUCG014	0.00140589	20.2565
1335	19	rs17296933	C	G	-0.0829544	0.0185058	7.33724e-06	13177	RuminococcaceaeUCG014	0.0015226	20.0909
1336	11	rs10791168	A	G	-0.0664624	0.0150069	9.76182e-06	14403	RuminococcaceaeUCG014	0.00135996	19.6115
1337	11	rs10769159	G	C	-0.0640277	0.0110059	5.29128e-09	16603	Ruminococcus1	0.00203428	33.84
1338	11	rs7117576	A	G	0.0829505	0.0170891	6.47979e-07	16606	Ruminococcus1	0.00141683	23.5584
1339	17	rs17781867	C	T	0.0999271	0.0211728	1.96335e-06	14349	Ruminococcus1	0.00154994	22.2715
1340	2	rs7583465	C	T	0.0527654	0.0112619	2.55613e-06	16588	Ruminococcus1	0.00132162	21.9495
1341	2	rs78613526	G	A	0.167497	0.0367639	5.11425e-06	7266	Ruminococcus1	0.00284862	20.7515
1342	5	rs78572139	G	A	0.125038	0.0279411	5.23105e-06	11667	Ruminococcus1	0.00171352	20.0226
1343	1	rs3000856	T	A	-0.0709997	0.0162766	9.27669e-06	16126	Ruminococcus1	0.00117855	19.0253
1344	15	rs6493760	C	T	0.0535262	0.0115885	3.38363e-06	16126	Ruminococcus1	0.00132124	21.3318
1345	8	rs11783695	G	T	-0.0734114	0.0161398	4.72679e-06	16606	Ruminococcus1	0.0012443	20.6861
1346	10	rs10995816	C	G	-0.0762002	0.0174689	8.38258e-06	16597	Ruminococcus1	0.00114513	19.0252
1347	2	rs10167839	A	G	0.0519509	0.0116306	8.09254e-06	16605	Ruminococcus1	0.0012001	19.9492
1348	1	rs3819978	C	T	-0.11504	0.0260137	8.74133e-06	12769	Ruminococcus1	0.00152922	19.5535
1349	2	rs4849717	T	A	0.132764	0.0299816	8.82616e-06	10484	Ruminococcus1	0.00186686	19.605
1350	20	rs6105066	T	C	-0.0607052	0.013425	5.05914e-06	16049	Ruminococcus1	0.0012724	20.4442
1351	3	rs78120384	A	G	-0.192815	0.0392045	3.31185e-07	6082	Ruminococcus2	0.00396134	24.1807
1352	2	rs12986628	C	T	0.0665937	0.0140168	2.14202e-06	14714	Ruminococcus2	0.00153169	22.5688
1353	3	rs7635831	G	A	0.0618344	0.0129031	1.98054e-06	14924	Ruminococcus2	0.00153645	22.9622
1354	13	rs2997412	A	G	-0.0568439	0.0122325	4.22116e-06	15336	Ruminococcus2	0.0014061	21.5915
1355	2	rs2368224	T	G	0.199648	0.0438453	3.6293e-06	3026	Ruminococcus2	0.00680529	20.7202
1356	7	rs4400279	A	G	0.0546114	0.0120077	5.79929e-06	15333	Ruminococcus2	0.0013472	20.6817
1357	9	rs58681734	A	G	0.0723875	0.0160787	4.18175e-06	15338	Ruminococcus2	0.00131972	20.266
1358	7	rs1819812	G	T	0.0842356	0.0184893	5.28435e-06	14868	Ruminococcus2	0.00139409	20.7535
1359	1	rs12406309	A	C	-0.063193	0.0142275	9.78953e-06	15339	Ruminococcus2	0.00128447	19.7252
1360	18	rs2846589	G	T	0.0522093	0.0116382	7.58896e-06	14924	Ruminococcus2	0.00134666	20.1219
1361	9	rs55707116	C	A	0.0865521	0.0189141	8.00593e-06	15336	Ruminococcus2	0.00136358	20.9377
1362	11	rs75140805	T	G	0.0836825	0.0176445	3.95297e-06	14249	Ruminococcus2	0.00157609	22.49
1363	18	rs4799823	C	T	0.0837001	0.0182263	5.40138e-06	14650	Ruminococcus2	0.00143746	21.0862
1364	4	rs61791565	T	C	-0.0523503	0.0117119	6.78933e-06	15319	Ruminococcus2	0.00130253	19.9769
1365	4	rs7693984	G	A	-0.102822	0.0235087	9.42134e-06	14154	Ruminococcus2	0.00134974	19.1273
1366	10	rs2047242	A	G	-0.067603	0.0133738	2.46372e-07	13369	Ruminococcusgauvreauiigroup	0.00190764	25.5481
1367	16	rs71386687	T	G	0.121037	0.02386	2.90761e-07	11340	Ruminococcusgauvreauiigroup	0.00226412	25.7288
1368	3	rs9870933	A	G	0.0621643	0.0126072	8.4912e-07	13382	Ruminococcusgauvreauiigroup	0.00181358	24.3098
1369	12	rs1391597	C	T	0.0590284	0.0124874	1.85964e-06	13382	Ruminococcusgauvreauiigroup	0.001667	22.3417
1370	5	rs431418	A	G	-0.094737	0.0210157	5.53667e-06	13289	Ruminococcusgauvreauiigroup	0.00152685	20.3182
1371	2	rs10931481	G	A	0.0610096	0.0130484	3.38211e-06	13382	Ruminococcusgauvreauiigroup	0.00163098	21.8582
1372	15	rs289410	G	A	-0.0654926	0.0139101	2.27464e-06	13380	Ruminococcusgauvreauiigroup	0.00165405	22.1645
1373	1	rs2105937	A	G	0.0580215	0.0127806	5.10352e-06	13364	Ruminococcusgauvreauiigroup	0.00153982	20.6069
1374	8	rs2166943	A	C	0.0566974	0.0123497	5.27717e-06	13377	Ruminococcusgauvreauiigroup	0.00157316	21.0742
1375	7	rs12539819	C	T	0.110654	0.0240684	4.49375e-06	11860	Ruminococcusgauvreauiigroup	0.00177901	21.1332
1376	1	rs12079579	A	G	0.0955324	0.0213436	5.03725e-06	12986	Ruminococcusgauvreauiigroup	0.00154035	20.0308
1377	4	rs73802842	C	A	0.0736808	0.0169665	7.48026e-06	13382	Ruminococcusgauvreauiigroup	0.00140732	18.8565
1378	5	rs13188803	T	A	0.0709419	0.0156855	7.27559e-06	12834	Ruminococcusgauvreauiigroup	0.00159131	20.4522
1379	5	rs13163520	G	A	-0.127377	0.0233883	5.61015e-08	6326	Ruminococcusgnavusgroup	0.00466688	29.6517
1380	2	rs934940	A	C	-0.105045	0.0229588	2.73705e-06	6309	Ruminococcusgnavusgroup	0.00330713	20.9273
1381	3	rs9872758	T	C	0.0849233	0.0176643	1.66029e-06	6398	Ruminococcusgnavusgroup	0.00359956	23.106
1382	8	rs2909242	C	A	-0.0909965	0.018351	7.40957e-07	6401	Ruminococcusgnavusgroup	0.00382663	24.5807
1383	9	rs3124783	A	G	-0.11599	0.0249099	2.6652e-06	6401	Ruminococcusgnavusgroup	0.00337581	21.675
1384	2	rs62167033	T	C	0.185289	0.0396295	3.49529e-06	5194	Ruminococcusgnavusgroup	0.00419117	21.8522
1385	2	rs12989336	G	A	-0.0846861	0.0187936	7.11808e-06	6401	Ruminococcusgnavusgroup	0.00316213	20.2987
1386	1	rs12136548	C	T	0.0901946	0.0196476	3.09631e-06	6401	Ruminococcusgnavusgroup	0.00328146	21.0672
1387	3	rs78399089	T	C	0.144445	0.0326618	6.62998e-06	5944	Ruminococcusgnavusgroup	0.00327959	19.5514
1388	10	rs11597105	A	G	0.114673	0.0250653	6.94868e-06	6328	Ruminococcusgnavusgroup	0.00329667	20.9237
1389	16	rs11864644	T	C	-0.139804	0.0318253	5.0088e-06	6241	Ruminococcusgnavusgroup	0.00308245	19.2909
1390	4	rs4388134	C	T	-0.0904997	0.0203544	9.11637e-06	6399	Ruminococcusgnavusgroup	0.00307982	19.7625
1391	19	rs35866622	T	C	-0.0612024	0.0109421	2.21337e-08	17240	Ruminococcustorquesgroup	0.00181138	31.2812
1392	12	rs773123	T	A	0.0824005	0.0173862	1.58956e-06	17011	Ruminococcustorquesgroup	0.00131871	22.4595
1393	10	rs10904297	A	G	-0.167804	0.0389812	2.68713e-06	3143	Ruminococcustorquesgroup	0.00586135	18.5191
1394	17	rs8080469	G	A	0.0490727	0.0107036	3.49522e-06	17798	Ruminococcustorquesgroup	0.0011796	21.0169
1395	8	rs77034621	T	G	-0.151553	0.0335878	6.06872e-06	8567	Ruminococcustorquesgroup	0.00237086	20.3547
1396	7	rs73130967	A	T	0.0770375	0.0168264	3.70741e-06	17011	Ruminococcustorquesgroup	0.00123071	20.9589
1397	15	rs1972694	T	A	-0.0614094	0.0137321	8.92829e-06	17353	Ruminococcustorquesgroup	0.00115113	19.9963
1398	14	rs12434631	A	G	0.074697	0.0153401	2.77247e-06	17353	Ruminococcustorquesgroup	0.00136454	23.7084
1399	11	rs4073731	T	C	0.0651948	0.0142221	4.0525e-06	17793	Ruminococcustorquesgroup	0.0011796	21.0111
1400	5	rs13154778	T	A	0.0563358	0.0129526	7.15746e-06	17795	Ruminococcustorquesgroup	0.00106192	18.9149
1401	6	rs1475330	T	C	0.0523492	0.01182	8.13435e-06	17353	Ruminococcustorquesgroup	0.00112906	19.6125
1402	9	rs10967781	C	A	0.0507994	0.0113322	8.36865e-06	17791	Ruminococcustorquesgroup	0.00112822	20.0927
1403	22	rs8141465	A	G	0.0480778	0.0107442	9.64837e-06	17791	Ruminococcustorquesgroup	0.00112422	20.0212
1404	2	rs13417181	T	C	0.166509	0.0337521	7.61748e-07	3047	Sellimonas	0.00792405	24.3214
1405	2	rs2371572	A	C	0.127349	0.0250862	4.46357e-07	3154	Sellimonas	0.00810446	25.754
1406	3	rs113379006	T	C	-0.162759	0.0357025	7.20777e-06	3154	Sellimonas	0.00654603	20.769
1407	11	rs2187447	A	C	0.243457	0.0527695	3.97806e-06	3028	Sellimonas	0.0069804	21.2712
1408	15	rs2016057	A	C	-0.125878	0.0256153	1.02698e-06	3154	Sellimonas	0.00759841	24.1336
1409	1	rs72553859	G	C	-0.150458	0.0332626	5.37687e-06	3154	Sellimonas	0.00644537	20.4476
1410	7	rs56203279	T	C	-0.124045	0.0269115	3.71999e-06	3154	Sellimonas	0.00669122	21.2328
1411	6	rs553697	T	C	-0.153767	0.0339099	6.12773e-06	3047	Sellimonas	0.00670319	20.549
1412	12	rs7968030	A	T	-0.12711	0.0280617	5.56417e-06	3095	Sellimonas	0.0065857	20.5046
1413	2	rs4600608	A	G	-0.137152	0.0301702	4.94843e-06	3095	Sellimonas	0.00663279	20.6522
1414	7	rs41816	A	G	0.132201	0.0291087	8.39372e-06	3154	Sellimonas	0.00649729	20.6134
1415	9	rs11787826	C	A	0.081327	0.0171154	2.63466e-06	6923	Senegalimassilia	0.00325077	22.572
1416	17	rs72887800	T	A	-0.0822462	0.0175721	2.41534e-06	6923	Senegalimassilia	0.00315442	21.9008
1417	17	rs7225245	G	A	0.079173	0.0170421	4.18017e-06	6923	Senegalimassilia	0.00310786	21.5766
1418	13	rs57512504	T	A	0.0819494	0.0172241	2.03318e-06	6923	Senegalimassilia	0.00325917	22.6305
1419	5	rs10036909	C	T	0.185519	0.0400881	8.05438e-06	4996	Senegalimassilia	0.00426843	21.4079
1420	2	rs13383270	G	C	0.0774679	0.017084	6.03944e-06	6923	Senegalimassilia	0.00296129	20.5559
1421	2	rs1990708	A	C	-0.109619	0.0247785	8.90578e-06	6923	Senegalimassilia	0.00281906	19.5659
1422	14	rs2017373	C	T	0.0782258	0.0176841	9.50288e-06	6923	Senegalimassilia	0.00281848	19.5618
1423	17	rs8901	C	T	0.0934594	0.0186813	6.06998e-07	6063	Slackia	0.00411107	25.0201
1424	7	rs4492265	A	G	-0.0905757	0.0191658	2.40925e-06	6063	Slackia	0.00367014	22.3267
1425	8	rs16894137	C	T	-0.122792	0.0263047	2.71183e-06	6063	Slackia	0.00358121	21.7837
1426	7	rs112764253	T	A	0.194714	0.0411598	3.39569e-06	5634	Slackia	0.00395647	22.3713
1427	15	rs12440440	A	G	0.0901934	0.0190582	2.62872e-06	6063	Slackia	0.00368039	22.3893
1428	7	rs35156985	T	C	-0.155709	0.0348085	8.05947e-06	5965	Slackia	0.00334343	20.0037
1429	19	rs10409783	A	G	0.0950828	0.0211239	7.69592e-06	5941	Slackia	0.00339873	20.2539
1430	16	rs13339230	C	G	0.147055	0.0330635	7.42025e-06	6063	Slackia	0.00325206	19.775
1431	4	rs58767323	G	C	-0.102833	0.0227077	4.59992e-06	6063	Slackia	0.00337107	20.5012
1432	12	rs11110281	T	C	-0.137519	0.0227398	2.58314e-09	15120	Streptococcus	0.00241296	36.5673
1433	17	rs4968759	A	G	-0.0515109	0.0112068	3.78116e-06	16384	Streptococcus	0.00128781	21.1242
1434	7	rs11764382	A	G	-0.0695345	0.0143671	1.28631e-06	16387	Streptococcus	0.00142738	23.4211
1435	15	rs72739637	A	G	0.0959942	0.0193213	1.03307e-06	14920	Streptococcus	0.0016517	24.6809
1436	11	rs1918540	G	A	0.059639	0.0128148	2.44067e-06	16373	Streptococcus	0.0013211	21.6563
1437	8	rs17708276	A	G	-0.0793955	0.0170628	3.04096e-06	16278	Streptococcus	0.00132836	21.6491
1438	3	rs11720390	G	A	0.107024	0.0228121	3.59482e-06	15220	Streptococcus	0.00144407	22.0076
1439	5	rs395407	G	C	-0.0792781	0.0173697	4.36503e-06	15864	Streptococcus	0.00131141	20.8288
1440	9	rs10448310	A	G	-0.0517935	0.0111324	3.30706e-06	16384	Streptococcus	0.00131942	21.6433
1441	10	rs7916711	A	G	0.102891	0.0217362	2.71702e-06	15294	Streptococcus	0.00146295	22.4042
1442	10	rs71481756	T	G	0.0931048	0.0207949	6.51476e-06	14526	Streptococcus	0.00137811	20.0433
1443	14	rs2370083	G	T	-0.0816836	0.0185851	9.75245e-06	16277	Streptococcus	0.00118536	19.3146
1444	4	rs10028567	C	T	-0.0921167	0.0191881	7.30343e-06	16311	Streptococcus	0.00141097	23.044
1445	3	rs6806351	T	C	-0.0633829	0.0136647	4.93869e-06	15973	Streptococcus	0.00134515	21.5123
1446	4	rs57646748	G	A	-0.0907696	0.0200344	5.4754e-06	15939	Streptococcus	0.00128619	20.5245
1447	17	rs9903102	C	A	-0.0709483	0.0155275	4.17998e-06	16384	Streptococcus	0.00127265	20.8751
1448	16	rs6563952	G	C	0.0827344	0.0180035	5.82134e-06	16387	Streptococcus	0.00128706	21.1156
1449	3	rs12638227	G	C	-0.0557288	0.0108552	2.47707e-07	17165	Subdoligranulum	0.00153311	26.3531
1450	5	rs10065321	T	C	-0.0512828	0.0108105	2.10155e-06	17589	Subdoligranulum	0.00127777	22.5009
1451	2	rs4347804	A	G	0.166063	0.0357483	2.18405e-06	4312	Subdoligranulum	0.00497953	21.5692
1452	5	rs6555306	T	C	-0.0740777	0.0155463	2.80664e-06	17591	Subdoligranulum	0.00128905	22.7024
1453	4	rs3761728	T	G	-0.0543458	0.0118866	3.86747e-06	17570	Subdoligranulum	0.0011883	20.901
1454	10	rs2114677	C	T	-0.104176	0.0230829	2.71726e-06	15566	Subdoligranulum	0.00130681	20.3659
1455	19	rs75158211	T	C	-0.072343	0.015933	7.52162e-06	17165	Subdoligranulum	0.00119958	20.6132
1456	6	rs2171249	C	T	0.106744	0.0233213	4.50556e-06	14679	Subdoligranulum	0.00142516	20.947
1457	14	rs35940633	G	A	-0.0511008	0.011001	4.21698e-06	17582	Subdoligranulum	0.00122571	21.5745
1458	5	rs76528319	G	T	-0.143279	0.0310662	7.41394e-06	8468	Subdoligranulum	0.00250562	21.2659
1459	2	rs1667315	G	A	0.0485017	0.0107452	6.72143e-06	17586	Subdoligranulum	0.00115722	20.3721
1460	3	rs76664262	T	A	0.0834078	0.0185357	4.87344e-06	16712	Subdoligranulum	0.00121016	20.2463
1461	2	rs10497836	C	T	-0.0524065	0.0118697	8.37954e-06	17579	Subdoligranulum	0.00110768	19.4912
1462	16	rs16962433	A	T	0.0855999	0.0189213	7.64534e-06	15857	Subdoligranulum	0.00128903	20.4639
1463	5	rs13173038	A	G	-0.0718076	0.0151627	2.72984e-06	13245	Sutterella	0.00169044	22.4245
1464	13	rs2321387	G	A	-0.0592876	0.0124509	1.86519e-06	13252	Sutterella	0.00170805	22.6704
1465	16	rs7499539	A	G	0.0617478	0.0130998	2.35769e-06	13254	Sutterella	0.00167354	22.215
1466	7	rs62501473	G	A	0.0694233	0.0149416	5.51851e-06	12762	Sutterella	0.00168873	21.5846
1467	1	rs143438747	T	C	-0.145793	0.0306867	3.28021e-06	9368	Sutterella	0.00240369	22.5672
1468	6	rs9350083	T	G	-0.0593069	0.0133929	8.22778e-06	13254	Sutterella	0.0014773	19.6062
1469	3	rs7638039	T	C	0.0645624	0.0143887	8.66397e-06	13236	Sutterella	0.0015188	20.1304
1470	10	rs11591622	T	G	-0.0688382	0.0151375	6.49857e-06	12604	Sutterella	0.00163806	20.6767
1471	7	rs2613606	C	T	-0.0556794	0.0124117	7.2023e-06	13249	Sutterella	0.00151663	20.1214
1472	6	rs1145877	A	G	-0.073548	0.0162413	7.19949e-06	13251	Sutterella	0.00154518	20.5037
1473	11	rs607327	C	T	0.0578334	0.0129053	6.6306e-06	13251	Sutterella	0.00151327	20.0797
1474	6	rs2050185	G	A	0.0575138	0.0128766	7.96955e-06	13243	Sutterella	0.00150418	19.9468
1475	11	rs1883097	C	T	0.226399	0.0454642	4.15789e-07	4417	Terrisporobacter	0.00558278	24.7864
1476	3	rs2569953	A	C	-0.0775591	0.0174641	8.95009e-06	6637	Terrisporobacter	0.00296287	19.7171
1477	16	rs7184125	T	C	0.091256	0.0205493	8.48103e-06	6232	Terrisporobacter	0.00315448	19.7146
1478	19	rs2872237	C	A	-0.0814505	0.0175943	3.97135e-06	6632	Terrisporobacter	0.00322105	21.4246
1479	11	rs58405430	G	T	0.134617	0.0301177	7.9371e-06	6176	Terrisporobacter	0.00322438	19.9717
1480	9	rs7034891	G	C	-0.0799209	0.0173794	4.53776e-06	6629	Terrisporobacter	0.00317997	21.1409
1481	2	rs149744580	A	G	0.169883	0.0315478	7.00965e-08	8459	Turicibacter	0.00341628	28.9905
1482	5	rs4869133	G	A	0.131186	0.027197	2.55369e-06	8256	Turicibacter	0.00281024	23.2611
1483	17	rs12603364	T	C	0.110861	0.0225598	8.66598e-07	8923	Turicibacter	0.00269898	24.1428
1484	12	rs11054680	T	C	-0.104751	0.0226997	2.30977e-06	8928	Turicibacter	0.00237951	21.2901
1485	7	rs55756211	T	C	-0.115115	0.0240708	2.80533e-06	8941	Turicibacter	0.00255147	22.8659
1486	11	rs61265175	G	C	-0.0858591	0.0185778	4.13678e-06	8941	Turicibacter	0.00238322	21.3545
1487	16	rs7199484	G	A	-0.0731428	0.0160172	5.76664e-06	8948	Turicibacter	0.00232507	20.8485
1488	16	rs11649454	G	C	0.0950891	0.0203433	3.26627e-06	8943	Turicibacter	0.00243711	21.8434
1489	21	rs2834977	T	C	-0.0959995	0.0208261	3.95588e-06	8946	Turicibacter	0.00236953	21.2435
1490	8	rs2952020	G	A	-0.0759019	0.0165764	5.63308e-06	8949	Turicibacter	0.00233741	20.9618
1491	19	rs11666533	C	T	-0.111689	0.0248436	7.37109e-06	8256	Turicibacter	0.00244208	20.2063
1492	15	rs4247078	C	G	0.0710377	0.0155221	5.46077e-06	8948	Turicibacter	0.00233525	20.9401
1493	5	rs2221441	G	C	0.0710364	0.015343	3.45667e-06	8720	Turicibacter	0.00245221	21.4309
1494	6	rs3734633	G	A	-0.120957	0.02683	5.31914e-06	8626	Turicibacter	0.00235064	20.3197
1495	19	rs67476743	T	G	0.132164	0.022208	3.74049e-09	4948	Tyzzerella3	0.00710688	35.4022
1496	5	rs17706273	T	C	-0.140368	0.0274708	5.87816e-07	5395	Tyzzerella3	0.00481624	26.0997
1497	2	rs7561370	T	C	0.131341	0.0286292	1.51605e-06	5396	Tyzzerella3	0.00388525	21.0388
1498	17	rs55799124	A	G	-0.11435	0.0238604	1.3355e-06	5362	Tyzzerella3	0.00426515	22.9591
1499	7	rs17809157	A	T	-0.163819	0.0336386	1.54133e-06	4621	Tyzzerella3	0.00510617	23.7064
1500	9	rs7019909	T	C	0.144156	0.0301626	1.7612e-06	5396	Tyzzerella3	0.00421519	22.833
1501	13	rs75091807	G	T	-0.184966	0.0383029	1.70674e-06	4621	Tyzzerella3	0.0050211	23.3095
1502	14	rs4904512	T	C	-0.117151	0.0250306	3.09269e-06	5396	Tyzzerella3	0.00404314	21.8972
1503	13	rs7333521	T	C	-0.207191	0.0453121	4.87602e-06	4335	Tyzzerella3	0.00479996	20.8985
1504	10	rs112102233	A	G	-0.216348	0.0477575	6.17669e-06	3857	Tyzzerella3	0.00529261	20.5116
1505	6	rs1232220	G	T	-0.143869	0.031828	7.90792e-06	5000	Tyzzerella3	0.00406982	20.4241
1506	12	rs191093	G	A	0.159008	0.0353306	6.76393e-06	4621	Tyzzerella3	0.00436417	20.2465
1507	11	rs10898797	C	T	0.12238	0.0274683	8.85446e-06	5387	Tyzzerella3	0.00367127	19.8426
1508	6	rs6920448	C	T	-0.141081	0.0305446	4.15376e-06	5010	Tyzzerella3	0.00424017	21.3252
1509	11	rs2013594	T	C	-0.0720698	0.0155153	3.42129e-06	9283	Veillonella	0.00231894	21.5721
1510	8	rs12679709	C	G	-0.0793499	0.0164818	1.77579e-06	9290	Veillonella	0.00248878	23.1735
1511	22	rs742016	A	G	-0.0688571	0.0149769	4.65692e-06	9279	Veillonella	0.00227281	21.1329
1512	21	rs1882878	A	G	-0.0768966	0.0163908	2.98089e-06	9282	Veillonella	0.0023656	22.0049
1513	3	rs7645873	A	T	0.0761385	0.0164228	3.11802e-06	9286	Veillonella	0.00230932	21.4894
1514	11	rs55807413	A	G	0.107329	0.0237633	5.51435e-06	8610	Veillonella	0.00236369	20.3949
1515	5	rs62376424	C	T	-0.0762216	0.0163499	3.65453e-06	8999	Veillonella	0.00240926	21.7284
1516	14	rs7359080	C	A	-0.135391	0.030352	7.39902e-06	6189	Veillonella	0.00320472	19.8913
1517	9	rs11141494	G	A	-0.0783421	0.0174393	9.74642e-06	9291	Veillonella	0.00216736	20.1763
1518	1	rs6656807	A	G	0.0703062	0.0153954	5.49694e-06	8999	Veillonella	0.0023121	20.8502
1519	12	rs11614532	G	C	0.0744538	0.0165214	7.12638e-06	8411	Veillonella	0.00240871	20.3037
1520	11	rs56349194	A	G	-0.158501	0.0315231	6.25748e-07	3266	Victivallis	0.00768144	25.2663
1521	9	rs592514	T	A	-0.181449	0.0391678	2.60375e-06	3241	Victivallis	0.00657818	21.4478
1522	14	rs911666	T	C	-0.118576	0.0263146	7.65252e-06	3267	Victivallis	0.00617673	20.2924
1523	12	rs4764863	G	A	0.121561	0.0246058	8.2222e-07	3266	Victivallis	0.00741755	24.3918
1524	4	rs12512543	A	C	-0.178036	0.0374344	2.5413e-06	3239	Victivallis	0.0069349	22.605
1525	7	rs342302	A	G	-0.152754	0.0351572	8.15946e-06	3265	Victivallis	0.0057487	18.8665
1526	6	rs4895919	T	C	-0.116918	0.0247515	2.75199e-06	3254	Victivallis	0.00681034	22.2991
1527	2	rs11899949	G	A	0.130568	0.0276239	2.7671e-06	3258	Victivallis	0.00681057	22.3273
1528	3	rs6445926	G	C	0.117031	0.0249764	2.95824e-06	3267	Victivallis	0.00667549	21.942
1529	13	rs173120	T	C	0.13381	0.0290127	7.65253e-06	3263	Victivallis	0.00647679	21.2585
1530	5	rs2546432	T	C	-0.110803	0.0249655	9.93269e-06	3266	Victivallis	0.0059951	19.686
1531	21	rs1882775	A	G	-0.13827	0.031273	8.72833e-06	3258	Victivallis	0.00596445	19.5368
