# Supplementary material for: Causal relationship between gut microbiota and viral infectious disease: A 2-sample Mendelian randomization study
Source: Medicine (Baltimore). 2025 Jul 4;104(27):e43258. doi: 10.1097/MD.0000000000043258 (PMC12237378; doi:10.1097/MD.0000000000043258)
Supplement: Supplementary file 2 [file medi-104-e43258-s002.xlsx]

## Sheet: AdV
Table S2.The causal effects of gut microbiota on AdV
Abbreviation: number of single-nucleotide polymorphism (nSNP); odds ratio (OR); confidence intervals (CI).
Exposure	Outcome	nsnp	Methods	OR	95%CI	P
genus Desulfovibrio	AdV	10	MR Egger	0.465	0.245-0.882	0.047
			Weighted median	0.8	0.596-1.076	0.14
			Inverse variance weighted	0.753	0.594-0.954	0.019
			Simple mode	0.794	0.476-1.324	0.4
			Weighted mode	0.786	0.486-1.273	0.353
genus Erysipelatoclostridium	AdV	16	MR Egger	0.933	0.457-1.906	0.853
			Weighted median	0.798	0.630-1.012	0.062
			Inverse variance weighted	0.812	0.679-0.972	0.023
			Simple mode	1.052	0.686-1.613	0.821
			Weighted mode	0.656	0.419-1.026	0.084
genus Lactobacillus	AdV	10	MR Egger	0.934	0.547-1.595	0.809
			Weighted median	1.178	0.910-1.524	0.213
			Inverse variance weighted	1.229	1.023-1.476	0.027
			Simple mode	1.217	0.780-1.899	0.408
			Weighted mode	1.217	0.755-1.962	0.44
genus LachnospiraceaeND3007group	AdV	4	MR Egger	0.345	0.000-720.332	0.81
			Weighted median	1.656	0.905-3.031	0.102
			Inverse variance weighted	1.675	1.042-2.693	0.033
			Simple mode	2.143	0.891-5.154	0.187
			Weighted mode	1.602	0.730-3.513	0.325
genus Adlercreutzia	AdV	12	MR Egger	0.82	0.315-2.132	0.692
			Weighted median	1.158	0.883-1.518	0.289
			Inverse variance weighted	1.229	1.010-1.496	0.04
			Simple mode	1.153	0.737-1.805	0.545
			Weighted mode	1.153	0.754-1.765	0.525
genus Lachnoclostridium	AdV	14	MR Egger	1.728	0.644-4.638	0.299
			Weighted median	1.441	1.006-2.064	0.0469
			Inverse variance weighted	1.379	1.055-1.803	0.019
			Simple mode	1.627	0.878-3.104	0.146
			Weighted mode	1.649	0.929-2.926	0.111

## Sheet: CMV
Table S3.The causal effects of gut microbiota on CMV
Exposure	Outcome	nsnp	Methods	OR	95%CI	P
genus Butyrivibrio	CMV	10	MR Egger	0.718	0.396-1.299	0.305
			Weighted median	0.866	0.729-1.029	0.102
			Inverse variance weighted	0.855	0.754-0.969	0.014
			Simple mode	0.869	0.655-1.152	0.354
			Weighted mode	0.871	0.662-1.146	0.349
genus RuminococcaceaeUCG014	CMV	15	MR Egger	0.841	0.458-1.543	0.585
			Weighted median	0.825	0.620-1.098	0.187
			Inverse variance weighted	0.784	0.639-0.963	0.02
			Simple mode	0.692	0.404-1.187	0.203
			Weighted mode	0.773	0.488-1.224	0.29
genus Terrisporobacter	CMV	5	MR Egger	1.171	0.626-2.188	0.655
			Weighted median	0.797	0.599-1.061	0.121
			Inverse variance weighted	0.779	0.619-0.979	0.033
			Simple mode	0.706	0.465-1.073	0.178
			Weighted mode	0.876	0.583-1.316	0.558
genus Bilophila	CMV	13	MR Egger	0.925	0.416-2.058	0.853
			Weighted median	0.799	0.607-1.053	0.111
			Inverse variance weighted	0.8	0.647-0.990	0.041
			Simple mode	0.71	0.439-1.148	0.188
			Weighted mode	0.919	0.591-1.431	0.716
genus Turicibacter	CMV	9	MR Egger	0.583	0.229-1.481	0.294
			Weighted median	0.848	0.649-1.110	0.23
			Inverse variance weighted	0.811	0.659-0.998	0.047
			Simple mode	0.957	0.613-1.492	0.85
			Weighted mode	0.954	0.622-1.463	0.833

## Sheet: EBV
Table S3.The causal effects of gut microbiota on EBV
Exposure	Outcome	nsnp	Methods	OR	95%CI	P
genus Gordonibacter	EBV	10	MR Egger	0.589	0.368-0.944	0.059
			Weighted median	0.877	0.732-1.050	0.153
			Inverse variance weighted	0.847	0.743-0.966	0.013
			Simple mode	0.965	0.689-1.351	0.84
			Weighted mode	0.96	0.703-1.312	0.804
genus Blautia	EBV	11	MR Egger	0.809	0.499-1.314	0.414
			Weighted median	0.717	0.519-0.989	0.042
			Inverse variance weighted	0.768	0.611-0.967	0.025
			Simple mode	0.599	0.341-1.052	0.105
			Weighted mode	0.633	0.392-1.024	0.092
genus Veillonella	EBV	6	MR Egger	2.559	0.326-20.075	0.422
			Weighted median	0.712	0.510-0.994	0.046
			Inverse variance weighted	0.747	0.567-0.968	0.028
			Simple mode	0.708	0.426-1.176	0.239
			Weighted mode	0.706	0.427-1.166	0.232
genus Terrisporobacter	EBV	5	MR Egger	0.473	0.252-0.890	0.103
			Weighted median	0.758	0.559-1.028	0.075
			Inverse variance weighted	0.776	0.615-0.978	0.031
			Simple mode	0.729	0.455-1.166	0.257
			Weighted mode	0.697	0.438-1.110	0.203

## Sheet: HINI
Table S3.The causal effects of gut microbiota on H1N1
Exposure	Outcome	nsnp	Methods	OR	95%CI	P
genus Eubacteriumfissicatenagroup	H1N1	6	MR Egger	0.075	0.007-0.833	0.103
			Weighted median	0.512	0.287-0.912	0.023
			Inverse variance weighted	0.517	0.327-0.818	0.005
			Simple mode	0.514	0.215-1.230	0.195
			Weighted mode	0.514	0.231-1.145	0.165
genus Escherichia.Shigella	H1N1	14	MR Egger	0.509	0.117-2.218	0.386
			Weighted median	1.623	0.808-3.260	0.173
			Inverse variance weighted	1.727	1.033-2.885	0.037
			Simple mode	2.041	0.643-6.479	0.248
			Weighted mode	1.284	0.396-4.164	0.684
genus RuminococcaceaeUCG002	H1N1	22	MR Egger	4.028	1.112-14.586	0.047
			Weighted median	1.444	0.738-2.829	0.284
			Inverse variance weighted	1.607	1.006-2.568	0.047
			Simple mode	1.195	0.311-4.591	0.798
			Weighted mode	1.289	0.352-4.726	0.705

## Sheet: HSV-1
Table S3.The causal effects of gut microbiota on HSV-1
Exposure	Outcome	nsnp	Methods	OR	95%CI	P
genus Escherichia.Shigella	HSV-1	15	MR Egger	0.959	0.676-1.362	0.82		0.675897	1.36177
			Weighted median	1.176	0.987-1.401	0.07		0.986996	1.40096
			Inverse variance weighted	1.165	1.030-1.316	0.015		1.03041	1.31642
			Simple mode	1.165	0.863-1.572	0.336		0.862777	1.57199
			Weighted mode	1.172	0.881-1.558	0.294		0.881079	1.55807
genus Oscillospira	HSV-1	9	MR Egger	2.205	1.408-4.641	0.076		1.04771	4.64131
			Weighted median	1.109	0.886-1.389	0.365		0.886062	1.38902
			Inverse variance weighted	1.248	1.041-1.496	0.016		1.04148	1.4961
			Simple mode	1.019	0.697-1.489	0.925		0.697335	1.48883
			Weighted mode	1.015	0.697-1.478	0.939		0.697419	1.47822
genus ErysipelotrichaceaeUCG003	HSV-1	14	MR Egger	0.625	0.390-1.000	0.074		0.390338	1.00027
			Weighted median	0.944	0.774-1.151	0.569		0.773775	1.15145
			Inverse variance weighted	0.837	0.717-0.976	0.023		0.717458	0.975537
			Simple mode	1.018	0.660-1.571	0.937		0.659637	1.57122
			Weighted mode	1.018	0.666-1.557	0.935		0.665636	1.55705
genus Eisenbergiella	HSV-1	12	MR Egger	1.523	0.721-3.218	0.296		0.721079	3.21789
			Weighted median	1.09	0.956-1.243	0.199		0.955814	1.24256
			Inverse variance weighted	1.112	1.009-1.224	0.032		1.00935	1.224
			Simple mode	1.042	0.838-1.296	0.716		0.838156	1.29626
			Weighted mode	1.036	0.847-1.268	0.734		0.847402	1.26767
genus Anaerotruncus	HSV-1	12	MR Egger	2.08	0.777-5.566	0.175		0.777366	5.566
			Weighted median	0.898	0.704-1.146	0.388		0.703879	1.14633
			Inverse variance weighted	0.814	0.674-0.982	0.032		0.674171	0.98229
			Simple mode	0.986	0.668-1.457	0.945		0.667617	1.45662
			Weighted mode	0.97	0.669-1.407	0.875		0.668671	1.40656
