# Supplementary material for: Causal relationship between gut microbiota and viral infectious disease: A 2-sample Mendelian randomization study
Source: Medicine (Baltimore). 2025 Jul 4;104(27):e43258. doi: 10.1097/MD.0000000000043258 (PMC12237378; doi:10.1097/MD.0000000000043258)
Supplement: Supplementary file 3 [file medi-104-e43258-s003.xlsx]

## Sheet: AdV
Table S3. Mendelian randomization Sensitivity analysis of AdV
Abbreviation: standard error (SE); Inverse variance weighted (IVW)
Exposure	Outcome	Pleiotropy test			Heterogeneity test
		Intercept	SE	P-value	Method	Cochran’s Q statistic	P-value
genus Desulfovibrio	AdV	-0.0154	0.0332	0.6502	IVW	10.4613	0.3144
genus Erysipelatoclostridium	AdV	0.0509	0.0324	0.155	IVW	9.076	0.8735
genus Lactobacillus	AdV	-0.0116	0.0294	0.6987	IVW	8.0033	0.5338
genus LachnospiraceaeND3007group	AdV	0.0316	0.0295	0.3157	IVW	2.2166	0.5287
genus Adlercreutzia	AdV	0.0949	0.2338	0.724	IVW	9.2898	0.5952
genus Lachnoclostridium	AdV	0.0385	0.0454	0.4158	IVW	12.4971	0.4874

## Sheet: CMV
Table S3. Mendelian randomization Sensitivity analysis of CMV
Exposure	Outcome	Pleiotropy test			Heterogeneity test
		Intercept	SE	P-value	Method	Cochran’s Q statistic	P-value
genus Butyrivibrio	CMV	0.0251	0.0427	0.5711	IVW	8.1118	0.5229
genus RuminococcaceaeUCG014	CMV	-0.0058	0.0242	0.8139	IVW	15.0568	0.3743
genus Terrisporobacter	CMV	0.1732	0.2135	0.4439	IVW	1.9529	0.7444
genus Bilophila	CMV	-0.2843	0.316	0.3981	IVW	4.4225	0.9746
genus Turicibacter	CMV	0.1251	0.3826	0.7569	IVW	5.4208	0.7118

## Sheet: EBV
Table S3. Mendelian randomization Sensitivity analysis of EBV
Exposure	Outcome	Pleiotropy test			Heterogeneity test
		Intercept	SE	P-value	Method	Cochran’s Q statistic	P-value
genus Gordonibacter	EBV	0.0594	0.0378	0.1548	IVW	8.5577	0.4791
genus Blautia	EBV	-0.005	0.021	0.8167	IVW	6.0835	0.8082
genus Veillonella	EBV	-0.0979	0.0829	0.3029	IVW	2.6334	0.7563
genus Terrisporobacter	EBV	0.0562	0.0341	0.1981	IVW	3.3748	0.4972

## Sheet: H1N1
Table S3. Mendelian randomization Sensitivity analysis of H1N1
Exposure	Outcome	Pleiotropy test			Heterogeneity test
		Intercept	SE	P-value	Method	Cochran’s Q statistic	P-value
genus Eubacteriumfissicatenagroup	H1N1	0.2542	0.1587	0.1846	IVW	3.9062	0.563
genus Escherichia.Shigella	H1N1	0.1084	0.0625	0.1083	IVW	5.8133	0.9527
genus RuminococcaceaeUCG002	H1N1	-0.0731	0.0487	0.1486	IVW	17.4256	0.685

## Sheet: HSV-1
Table S3. Mendelian randomization Sensitivity analysis of HSV-1
Exposure	Outcome	Pleiotropy test			Heterogeneity test
		Intercept	SE	P-value	Method	Cochran’s Q statistic	P-value
genus Escherichia.Shigella	HSV-1	0.0175	0.0151	0.2676	IVW	13.278	0.5048
genus Oscillospira	HSV-1	-0.0544	0.0354	0.1679	IVW	11.3788	0.1811
genus ErysipelotrichaceaeUCG003	HSV-1	0.0249	0.0194	0.2239	IVW	16.6475	0.2159
genus Eisenbergiella	HSV-1	-0.033	0.0397	0.4244	IVW	10.5335	0.4831
genus Anaerotruncus	HSV-1	-0.0578	0.0305	0.087	IVW	13.7428	0.2476
